# Supplementary material for: A systems approach reveals distinct metabolic strategies among the NCI-60 cancer cell lines
Source: PLoS Comput Biol. 2017 Aug 14;13(8):e1005698. doi: 10.1371/journal.pcbi.1005698 (PMC5570491; doi:10.1371/journal.pcbi.1005698)
Supplement: S1 Table — A) Statistics overview. B) Experimental growth rates. C) Sampling results. D) Sanity check of ATP production from Glucose only. E) Flux Split for ATP. F) Flux Split for NADH. G) Flux Split for NADPH. H) Flux Split for FADH2. I) Respective affiliation to phenotypes based on energy and cofator production strategies. J) Visual stratification of the solution space form and size. K) Genes essential in all models. L) Lowering the oxygen uptake rate (lb = −100 U) increased the number of models that had to use RC. M) FVA results of minimal oxygen uptake. N) Constraints of the global model and cancer cell lines models. O) Reactions added to the global model. P) Excluded metabolites. Q) Number of mapped uptakes and secretions per model. R) Added exchanges by metabolites. S) Reactions discarded from flux split analysis (and ATP yield). (XLS) [file pcbi.1005698.s001.xls]

## Sheet: Overview
	A systems approach reveals distinct metabolic strategies among the NCI-60 cancer cell lines
	Maike K. Aurich1, Ronan M. T. Fleming1, Ines Thiele1∗
	1 Luxembourg Center for Systems Biomedicine, University of Luxembourg, Esch-Sur-Alzette, Luxembourg
	∗ E-mail: Corresponding Ines Thiele, ines.thiele@uni.lu
	Overview of supplemental tables
	Table A Example for the MCF-7 cell line.
	Table B Statistics overview.
	Table C Models that were infeasible when constraint to experimental growth.
	Table D Experimental growth rates.
	Table E Sanity check of ATP production from Glucose only
	Table F Flux Spilt for ATP.
	Table G Flux Spilt for NADH.
	Table H Flux Spilt for NADPH.
	Table I Flux Spilt for FADH2.
	Table J Respective affiliation to phenotypes based on energy and cofator production strategies.
	Table Jb Summary phenotypes.
	Table K Visual stratification of the solution space form and size.
	Table L Genes essential in all models.
	Table M Lowering the oxygen uptake rate (lb=-100 U) increased the number of models that had to use RC.
	Table N Sampling results.
	Table O FVA results of minimal oxygen uptake.
	Table P Reactions essential to all cancer models.
	Table Q Constraints of the generic model and cancer cell lines models.
	Table R Reactions added to the generic model.
	Table S Excluded metabolites.
	Table Sb The model could uptake or secrete listed metabolites.
	Table T Number of mapped uptakes and secretions per model.
	Table U Added exchanges by metabolites.
	Table Ub Added exchanges by models.
	Table V Comparison of the sampling results with the fluxes defined by parsimonious FBA.

## Sheet: Table A
	Table A: Example for the MCF-7 cell line. Depicted are examples of expressed genes associated with reactions involving the added metabolites in the extracellular environment in the MCF-7 models. Highlighted in yellow is L-Dopa, for which gene expression did not confirm transport (into or out of) or metabolism in the extracellular model compartment. However, RNA expression in MCF-7 cells was confi…
	Metabolite added	Entrez gene ID	Reaction ID	Gene expression call	Reaction formula	Gene-protein-reaction Association
	34dhphe[e]	117247	34DHPHEt	absent	34dhphe[e] <=> 34dhphe[c]	117247
	udp[e]	124583	NDP7ex	present	h2o[e] + udp[e] -> h[e] + pi[e] + ump[e]	124583
	gdp[e]	124583	NDP3ex	present	h2o[e] + gdp[e] -> h[e] + pi[e] + gmp[e]	124583
	adp	954	ATPH2e	present	h2o[e] + adp[e] -> h[e] + pi[e] + amp[e]	(954.2) or (954.1) or (953.1) or (956.1) or (955.1) or (957.1)
	bilglcur[e]	28234	BILGLCURt	present	hco3[c] + bilglcur[e] <=> hco3[e] + bilglcur[c]	(10599.1) or (28234.1)
	hisL[e]	54407	HISt4	present	na1[e] + hisL[e] -> na1[c] + hisL[c]	(11254.1) or (54407.1)
	urea[e]	6528	UREAt	present	urea[e] <=> urea[c]	(6523.1) or (6563.1) or (6528.1) or (8170.1)
	thmmp[e]	6573	THMMPt4	present	oh1[c] + thmmp[e] <=> oh1[e] + thmmp[c]	(6573.1) or (6573.2)
	2hb[e]	9123	2HBt2	present	h[e] + 2hb[e] <=> h[c] + 2hb[c]	(9123.1) or (9194.1) or (6566.1)
	fru[e]	29988	FRUt1r	present	fru[e] <=> fru[c]	(29988.1) or (6514.1) or (155184.1) or (6518.1) or (66035.1)
	lpcholhs[e]	5320	PLA22e	present	h2o[e] + pcholhs[e] -> h[e] + Rtotal2[e] + lpcholhs[e]	(5322.1) or (5319.1) or (81579.1) or (64600.1) or (26279.1) or (5320.1) or (8399.1) or (30814.1)
	nh4[e]	6560	KCC2t	present	nh4[e] + cl[e] <=> nh4[c] + cl[c]	(6560.1) or (10723.1) or (9990.1)
	h[e]	9123	2HBt2	present	h[e] + 2hb[e] <=> h[c] + 2hb[c]	(9123.1) or (9194.1) or (6566.1)
	estrones[e]	28234	ESTRONESt	present	hco3[c] + estrones[e] <=> hco3[e] + estrones[c]	(11309.1) or (10599.1) or (53919.1) or (6579.1) or (28232.1) or (28231.1) or (28234.1)
	estradiolglc[e]	10599	ESTRADIOLGLCt	present	hco3[c] + estradiolglc[e] <=> hco3[e] + estradiolglc[c]	(28234.1) or (28231.1) or (10599.1) or (6579.1) or (53919.1)
	o2[e]		O2t	no gene	o2[e] <=> o2[c]
	triodthysuf[e]		TRIODTHYSUFt	no gene	triodthysuf[c] -> triodthysuf[e]
	tchola[e]		TCHOLAte	no gene	tchola[e] <=> tchola[c]
	phyt[e]		PHYTt	no gene	phyt[e] <=> phyt[c]
	dmhptcrn[e]		DMHPTCRNte	no gene	dmhptcrn[c] <=> dmhptcrn[e]
	co2[e]		CO2t	no gene	co2[e] <=> co2[c]
	3aibD[e]		D3AIBt	no gene	3aibD[c] -> 3aibD[e]
	5mta[e]		5MTAte	no gene	5mta[e] <=> 5mta[c]
	nac[e]		NACUP	no gene	nac[e] -> nac[c]
	pydx[e]		PYDXtr	no gene	pydx[e] <=> pydx[c]
	taghs[e]		TAGt	no gene	taghs[e] <=> taghs[c]
	vitd3[e]		VITD3t	no gene	vitd3[c] -> vitd3[e]
	tdchola[e]		TDCHOLAte	no gene	tdchola[e] <=> tdchola[c]
	cbasp[e]		CBASPte	no gene	cbasp[e] <=> cbasp[c]
	4mop[e]		4MOPte	no gene	4mop[e] <=> 4mop[c]

## Sheet: Table B
	Table B: Statistics overview.
	cell line	num Added Rxns	num rxns pruned model	num mets pruned model	num genes pruned model	max growth rate	num exch rxns	O2 requirement	extra Exchanges Added	num recovered exchanges	num ess genes pruned model	ATPyield /glc	'minGrowth'	'experimental growth (FBA.stats)'
	UACC_257	15	2187	1474	1529	0.015457	116	1	0	4	189	3.52259	0.008	1
	UACC_257_2	18	2191	1476	1530	5.4622	118	1	0	2	183	3.47938	0.008	1
	OVCAR_8	15	2198	1483	1527	4.4622	117	1	0	2	204	42.2078	3.47319	0
	OVCAR_8_2	16	2194	1480	1529	4.384	115	1	0	2	178	40.6751	0.008	1
	OVCAR_5	15	2199	1485	1526	3.881	118	1	0	2	185	24.2522	0.008	1
	OVCAR_5_2	13	2175	1468	1523	4.0522	113	1	0	2	178	24.111	0.715945	0
	SF_295	19	2199	1482	1530	30.8792	119	1	0	0	207	7.78015	30.4572	0
	SF_295_2	17	2197	1483	1527	33.7846	118	1	0	0	208	7.62124	20.8332	0
	A549_ATCC	15	2187	1477	1524	4.9951	114	1	0	0	182	4.05921	0.008	1
	A549_ATCC_2	15	2188	1476	1524	5.0718	114	1	0	2	186	4.21331	0.008	1
	RXF_393	18	2159	1455	1518	14.122	114	1	0	0	200	8.25798	0.008	1
	RXF_393_2	17	2186	1476	1523	13.6131	116	1	0	0	211	8.0475	0.008	1
	CAKI_1	16	2184	1475	1519	15.6351	114	1	0	0	208	13.556	13.8176	0
	CAKI_1_2	25	2188	1466	1519	14.9583	124	1	0	0	158	9.9254	0.008	1
	MDA_MB_435	15	2188	1477	1525	0.019007	115	1	0	0	199	3.01434	0.008	0
	MDA_MB_435_2	15	2191	1479	1525	6.7959	116	1	0	0	193	3.34699	0.008	1
	EKVX	15	2177	1470	1527	6.8492	111	1	0	2	189	34.9704	0.008	1
	EKVX_2	15	2178	1470	1527	4.6134	112	1	0	2	186	4.21389	0.008	1
	NCI_H23	16	2190	1479	1525	5.2902	115	1	0	0	194	3.17325	0.008	1
	NCI_H23_2	16	2198	1482	1531	5.4211	117	1	0	0	190	3.30747	0.008	1
	HCC_2998	15	2176	1465	1520	3.0663	115	1	0	0	209	3.34913	0.008	1
	HCC_2998_2	15	2188	1477	1523	3.9204	114	1	0	0	204	3.30643	0.008	1
	NCI_ADR_RES	17	2165	1459	1513	5.8515	114	1	0	0	184	20.4048	0.008	1
	NCI_ADR_RES_2	15	2181	1469	1518	6.2037	115	1	0	0	179	20.083	0.008	1
	HT29	16	2184	1476	1519	12.7091	113	1	0	0	192	12.6921	0.008	1
	HT29_2	18	2191	1479	1523	11.9977	115	1	0	0	186	12.9133	0.008	1
	M14	23	2186	1464	1525	2.4798	122	1	0	1	144	9.97861	0.008	1
	M14_2	24	2195	1475	1530	11.5423	123	1	0	2	139	10.0187	0.008	1
	HCT_116	17	2198	1484	1520	15.98	117	1	0	0	188	13.593	0.008	1
	HCT_116_2	15	2199	1481	1523	10.1798	116	1	0	0	189	3.44284	0.008	1
	HOP_62	17	2183	1468	1516	9.2597	118	1	0	0	188	15.0768	0.008	1
	HOP_62_2	18	2195	1474	1527	8.3102	121	1	0	0	190	14.8047	0.008	1
	x786_O	17	2181	1467	1519	9.8345	116	1	0	0	190	13.539	0.008	1
	x786_O_2	17	2183	1468	1519	10.0873	116	1	0	0	187	13.6732	0.008	1
	NCI_H322M	15	2171	1461	1521	0.19407	115	1	0	2	187	3.39307	0.008	1
	NCI_H322M_2	19	2182	1467	1523	7.4501	119	1	0	2	197	16.3627	1.18113	0
	BT_549	14	2178	1467	1521	0.14015	115	1	0	0	199	3.13519	0.008	1
	BT_549_2	14	2164	1453	1518	9.935	114	1	0	0	185	11.5448	0.008	1
	MALME_3M	17	2168	1459	1523	0.062576	116	1	0	2	172	3.06971	0.008	1
	MALME_3M_2	17	2160	1455	1518	5.9393	112	1	0	0	221	3.08679	2.94519	0
	TK_10	16	2166	1458	1512	6.1777	113	1	0	2	181	22.4584	0.008	1
	TK_10_2	18	2179	1465	1524	0.10467	117	1	0	0	194	22.4355	0.008	1
	UO_31	17	2162	1457	1513	6.4292	115	1	0	0	196	15.0053	0.008	1
	UO_31_2	17	2167	1459	1518	4.4599	115	1	0	0	194	14.874	0.008	1
	T_47D	17	2170	1460	1524	5.1105	114	1	0	0	172	3.00398	0.008	1
	T_47D_2	14	2160	1456	1521	6.4392	110	1	0	2	167	3.10099	0.008	1
	MCF7	14	2183	1474	1523	7.5111	112	1	0	0	188	47.5672	0.008	1
	MCF7_2	28	2201	1476	1521	0.0122	127	1	0	0	142	28.0423	0.008	0
	NCI_H460	17	2168	1457	1521	7.9551	116	1	0	0	173	3.17118	0.008	1
	NCI_H460_2	17	2167	1459	1519	7.8627	114	1	0	0	193	24.1105	0.008	1
	SK_OV_3	22	2177	1463	1525	9.3468	121	1	0	2	148	31.0778	0.008	1
	SK_OV_3_2	21	2161	1448	1519	6.8456	121	1	0	2	142	28.6478	0.008	1
	SK_MEL_5	16	2168	1461	1519	5.1441	115	1	0	0	216	3.15445	0.008	1
	SK_MEL_5_2	17	2164	1457	1520	27.5007	115	1	0	0	174	3.17072	0.008	1
	SNB_19	22	2169	1456	1526	0.62777	119	1	0	0	138	8.94355	0.008	1
	SNB_19_2	21	2169	1459	1530	0.48036	116	1	0	2	150	11.0777	0.008	1
	SF_539	16	2142	1440	1516	11.0498	112	1	0	0	181	14.1178	10.3158	0
	SF_539_2	15	2169	1460	1520	8.9929	113	1	0	0	243	12.29	0.008	1
	COLO_205	16	2174	1464	1523	1.1146	115	1	0	2	263	17.1402	0.008	1
	COLO_205_2	14	2159	1456	1518	0.093547	110	1	0	2	194	44.7951	0.008	1
	KM12	18	2184	1470	1522	4.6709	118	1	0	0	178	32.2438	0.008	1
	KM12_2	19	2184	1469	1526	4.6736	118	1	0	0	180	32.352	0.008	1
	OVCAR_3	17	2201	1485	1526	7.5548	118	1	0	0	186	21.1291	0.008	1
	OVCAR_3_2	19	2186	1469	1526	7.8978	119	1	0	0	186	22.0509	7.22296	0
	SF_268	17	2167	1460	1517	7.6535	113	1	0	0	183	20.7228	0.008	1
	SF_268_2	17	2195	1482	1523	7.6397	116	1	0	0	191	20.7501	0.008	1
	DU_145	18	2190	1472	1521	8.1435	120	1	0	0	184	15.8862	0.008	1
	DU_145_2	18	2187	1470	1520	8.8839	119	1	0	0	181	16.0564	0.008	1
	HS_578T	16	2185	1470	1527	12.9084	116	1	0	0	188	8.30341	0.008	1
	HS_578T_2	15	2155	1448	1517	11.7867	113	1	0	0	189	8.088	0.008	1
	SW620	17	2185	1471	1522	7.3872	118	1	0	0	201	26.6225	0.008	1
	SW620_2	14	2169	1460	1525	7.2006	112	1	0	0	193	25.5515	0.008	1
	SK_MEL_28	16	2172	1462	1519	4.9114	116	1	0	0	215	3.24924	0.008	1
	SK_MEL_28_2	14	2186	1476	1520	5.479	113	1	0	0	224	3.2241	0.0341148	0
	A498	18	2188	1471	1525	14.2078	118	1	0	0	193	10.0392	0.008	1
	A498_2	18	2178	1465	1524	12.5241	117	1	0	0	196	9.93781	0.008	1
	IGROV1	17	2179	1464	1525	15.4836	117	1	0	0	181	3.13629	0.008	1
	IGROV1_2	18	2180	1464	1525	15.3528	118	1	0	0	182	3.16874	0.008	1
	MOLT_4	16	2169	1460	1526	4.622	113	1	0	0	180	28.1622	0.008	1
	MOLT_4_2	18	2183	1470	1526	4.1348	117	1	0	0	179	39.7131	0.008	1
	K562	14	2168	1460	1524	14.1812	111	1	0	0	176	3.24922	0.008	1
	K562_2	14	2167	1459	1520	13.5807	112	1	0	0	182	3.07607	0.008	1
	HOP_92	15	2183	1468	1519	14.1819	116	1	0	0	201	8.02876	0.008	1
	HOP_92_2	18	2187	1472	1520	12.3727	119	1	0	0	199	8.12192	0.008	1
	PC_3	16	2176	1463	1526	13.5607	116	1	0	0	204	14.6765	0.008	1
	PC_3_2	16	2174	1461	1526	13.683	116	1	0	0	203	14.149	0.008	1
	HL_60_TB_	17	2198	1481	1525	8.7661	117	1	0	0	191	17.5093	0.008	1
	HL_60_TB_2	16	2181	1466	1525	9.1115	116	1	0	0	177	17.5966	0.008	1
	MDA_MB_468_2	22	2183	1465	1524	3.8594	119	1	0	0	158	31.4445	0.008	1
	MDA_MB_468	25	2241	1500	1526	3.9996	124	1	0	0	150	55.2728	0.008	1
	SK_MEL_2	16	2158	1453	1520	0.30694	113	1	0	2	176	4.02843	0.008	1
	SK_MEL_2_2	17	2164	1455	1525	0.27732	115	1	0	2	176	3.83762	0.008	1
	NCI_H522	23	2179	1460	1527	6.2726	122	1	0	0	151	7.41331	0.008	1
	NCI_H522_2	17	2163	1455	1527	8.5444	115	1	0	0	170	3.10111	0.008	1
	HCT_15	21	2205	1475	1525	7.9836	120	1	0	0	158	15.3735	0.008	1
	HCT_15_2	15	2172	1463	1525	1.7628	113	1	0	0	272	20.3445	0.008	1
	ACHN	15	2193	1478	1528	10.5364	115	1	0	0	202	10.9499	0.008	1
	ACHN_2	15	2180	1466	1527	0.020635	117	1	0	0	203	11.2025	0.008	1
	U251	18	2192	1478	1529	9.7849	116	1	0	2	189	16.0179	0.008	1
	U251_2	17	2166	1458	1525	9.7237	113	1	0	2	184	16.0417	0.008	1
	LOX_IMVI	14	2172	1462	1526	11.4594	114	1	0	2	187	3.23268	0.008	1
	LOX_IMVI_2	13	2162	1455	1526	10.4716	111	1	0	2	182	3.16352	0.008	1
	SNB_75	15	2191	1477	1530	8.3014	115	1	0	0	202	11.9071	0.008	1
	SNB_75_2	16	2181	1468	1525	7.6683	115	1	0	0	203	14.8734	0.008	1
	OVCAR_4	24	2236	1499	1531	6.199	125	1	0	0	159	15.0277	0.008	1
	OVCAR_4_2	23	2213	1488	1530	6.4687	124	1	0	0	158	14.8651	0.008	1
	NCI_H226	16	2197	1480	1530	8.9817	117	1	0	0	187	3.94274	0.008	1
	NCI_H226_2	15	2193	1482	1527	10.1307	116	1	0	0	247	14.4539	8.17725	0
	UACC_62	16	2201	1483	1531	10.4655	119	1	0	0	197	2.96409	0.008	1
	UACC_62_2	16	2200	1482	1530	9.747	119	1	0	0	194	2.9201	0.008	1
	SN12C	15	2179	1468	1524	8.0682	115	1	0	0	191	12.7219	4.06631	0
	SN12C_2	16	2180	1469	1526	8.4204	114	1	0	0	168	12.2977	0.008	1
	MDA_MB_231_ATCC	15	2208	1487	1528	2.163	120	1	0	0	195	3.46952	0.008	1
	MDA_MB_231_ATCC_2	14	2188	1477	1528	2.7043	113	1	0	0	191	3.50015	0.008	1
	CCRF_CEM	16	2187	1472	1527	5.9077	116	1	0	0	175	17.3319	0.008	1
	CCRF_CEM_2	16	2176	1466	1524	4.3497	112	1	0	0	175	17.4677	0.008	1
	RPMI_8226	17	2208	1488	1528	15.1197	119	1	0	0	198	9.24399	0.008	1
	RPMI_8226_2	19	2188	1471	1527	13.3218	119	1	0	0	203	7.26178	0.008	1
	SR	13	2152	1446	1521	4.7617	111	1	0	0	187	2.97286	0.008	1
	SR_2	14	2180	1468	1525	5.0138	113	1	0	0	192	16.3064	0.008	1
	min	13	2142	1440	1512	0.0122	110	1	0	0	138	2.9201	0.008
	max	28	2241	1500	1531	33.7846	127	1	0	4	272	55.2728	30.4572
	mean	16.925	2181.68	1468.73	1523.65	7.90047	116.108	1	0	0.458333	187.583
	std	2.72912	15.2404	10.695	4.13968	5.60158	3.24049	0	0	0.87827	21.3674

## Sheet: Table C
	Table C: Models that were infeasible when constraint to experimental growth. Models that were infeasible when constraint to experimental growth (ub +20 %/ lb-20%).
	cell line	max growth	min growth	lb	ub
	OVCAR-8	4.462	3.473	0.022	0.033
	OVCAR-5-2	4.052	0.716	0.01	0.015
	SF-295	30.879	30.457	0.018	0.028
	SF-295-2	33.785	20.833	0.018	0.028
	CAKI-1	15.635	13.818	0.015	0.022
	MDA-MB-435	0.019	0.008	0.02	0.03
	NCI-H322M-2	7.45	1.181	0.015	0.022
	MALME-3M-2	5.939	2.945	0.016	0.024
	MCF-7-2	0.012	0.008	0.021	0.032
	SF-539	11.05	10.316	0.016	0.024
	OVCAR-3-2	7.898	7.223	0.015	0.022
	SK-MEL-28-2	5.479	0.034	0.015	0.023
	NCI-H226-2	10.131	8.177	0.009	0.013
	SN12C	8.068	4.066	0.018	0.028

## Sheet: Table D
	Table D: The results did not change when using growth rates from alternative sources.																										5% growth	NCI_60 cell line	doubling time (hr)	growth rate	0.8	1.2	0.95	1.05
		in silico		experimental (O'Connor et al., 1997))		Models can grow at exp growth rates			experimental NCI (webpage http://dtp.nci.nih.gov/docs/misc/common_files/cell_list.html)										NCI-60 cell line	Jain (own measurements)	growth rate	80% JAIN	120% JAIN					x786_O	23	0.0301368	0.0241095	0.0361642	0.02863	0.0316437	0.0361642	0.0241095
	cell line	lb	ub	max growth	min Growth	experimental growth (FBA.stats)		cell line	lb	ub	experimental growth (FBA.stats)	growth rate	lb (20%)	ub(20%)	lb(5%)	ub(5%)						lb	ub	experimental growth (FBA.stats)				A498	65	0.0106638	0.00853104	0.0127966	0.0101306	0.011197	0.0127966	0.00853104
	UACC_257	0.014	0.016	0.0154568	0.008	1		UACC_257	0.014	0.016	1	0.0135911	0.0163093	0.0108729	0.0129116	0.0142707			HOP_92	62.3	0.011126	0.009	0.013	1				A549_ATCC	24	0.0288811	0.0231049	0.0346574	0.0274371	0.0303252	0.0346574	0.0231049
	UACC_257_2	0.014	0.016	5.4622	0.008	1		UACC_257_2	0.014	0.016	1	0.0135911	0.0163093	0.0108729	0.0129116	0.0142707			A498	58.4	0.011869	0.009	0.014	1				ACHN	31	0.0223596	0.0178877	0.0268315	0.0212416	0.0234776	0.0268315	0.0178877
	OVCAR_8	0.022	0.033	4.46222	3.47319	0		OVCAR_8	0.021	0.032	0	0.0277259	0.0332711	0.0221807	0.0263396	0.0291122			MCF7	31.2	0.0222163	0.018	0.027	1				BT_549	58	0.0119508	0.00956065	0.014341	0.0113533	0.0125484	0.014341	0.00956065
	OVCAR_8_2	0.022	0.033	4.38405	0.008	1		OVCAR_8_2	0.021	0.032	1	0.0277259	0.0332711	0.0221807	0.0263396	0.0291122			SF_295	27.9	0.024844	0.02	0.03	0				CAKI_1	38	0.0182407	0.0145926	0.0218889	0.0173287	0.0191528	0.0218889	0.0145926
	OVCAR_5	0.01	0.015	3.88102	0.008	1		OVCAR_5	0.011	0.017	1	0.0126027	0.0151232	0.0100821	0.0119725	0.0132328			LOX_IMVI	19.9	0.0348315	0.028	0.042	1				CCRF_CEM	27	0.0256721	0.0205377	0.0308065	0.0243885	0.0269557	0.0308065	0.0205377
	OVCAR_5_2	0.01	0.015	4.05217	0.715945	0		OVCAR_5_2	0.011	0.017	0	0.0126027	0.0151232	0.0100821	0.0119725	0.0132328			HCT_116	17.1	0.0405349	0.032	0.049	1				COLO_205	23	0.0301368	0.0241095	0.0361642	0.02863	0.0316437	0.0361642	0.0241095
	SF_295	0.018	0.028	30.8792	30.4572	0		SF_295	0.019	0.028	0	0.0231049	0.0277259	0.0184839	0.0219497	0.0242602												DU_145	37	0.0187337	0.014987	0.0224804	0.017797	0.0196704	0.0224804	0.014987
	SF_295_2	0.018	0.028	33.7846	20.8332	0		SF_295_2	0.019	0.028	0	0.0231049	0.0277259	0.0184839	0.0219497	0.0242602												EKVX	37	0.0187337	0.014987	0.0224804	0.017797	0.0196704	0.0224804	0.014987
	A549_ATCC	0.023	0.035	4.99505	0.008	1		A549_ATCC	0.024	0.036	1	0.0288811	0.0346574	0.0231049	0.0274371	0.0303252												HCC_2998	33	0.0210045	0.0168036	0.0252054	0.0199542	0.0220547	0.0252054	0.0168036
	A549_ATCC_2	0.023	0.035	5.07182	0.008	1		A549_ATCC_2	0.024	0.036	1	0.0288811	0.0346574	0.0231049	0.0274371	0.0303252												HCT_116	18	0.0385082	0.0308065	0.0462098	0.0365828	0.0404336	0.0462098	0.0308065
	RXF_393	0.014	0.021	14.122	0.008	1		RXF_393	0.009	0.013	1	0.0173287	0.0207944	0.0138629	0.0164622	0.0181951												HCT_15	21	0.033007	0.0264056	0.0396084	0.0313567	0.0346574	0.0396084	0.0264056
	RXF_393_2	0.014	0.021	13.6131	0.008	1		RXF_393_2	0.009	0.013	1	0.0173287	0.0207944	0.0138629	0.0164622	0.0181951												HL_60_TB_	27	0.0256721	0.0205377	0.0308065	0.0243885	0.0269557	0.0308065	0.0205377
	CAKI_1	0.015	0.022	15.6351	13.8176	0		CAKI_1	0.014	0.021	0	0.0182407	0.0218889	0.0145926	0.0173287	0.0191528												HOP_62	46	0.0150684	0.0120547	0.0180821	0.014315	0.0158218	0.0180821	0.0120547
	CAKI_1_2	0.015	0.022	14.9583	0.008	1		CAKI_1_2	0.014	0.021	1	0.0182407	0.0218889	0.0145926	0.0173287	0.0191528												HOP_92	88	0.00787667	0.00630134	0.00945201	0.00748284	0.00827051	0.00945201	0.00630134
	MDA_MB_435	0.02	0.03	0.0190074	0.008	0		MDA_MB_435	0.021	0.032	0	0.0247553	0.0297063	0.0198042	0.0235175	0.025993												HS_578T	57	0.0121605	0.00972838	0.0145926	0.0115525	0.0127685	0.0145926	0.00972838
	MDA_MB_435_2	0.02	0.03	6.79588	0.008	1		MDA_MB_435_2	0.021	0.032	1	0.0247553	0.0297063	0.0198042	0.0235175	0.025993												HT29	20	0.0346574	0.0277259	0.0415888	0.0329245	0.0363902	0.0415888	0.0277259
	EKVX	0.015	0.022	6.84924	0.008	1		EKVX	0.013	0.019	1	0.0187337	0.0224804	0.014987	0.017797	0.0196704												IGROV1	35	0.0198042	0.0158434	0.023765	0.018814	0.0207944	0.023765	0.0158434
	EKVX_2	0.015	0.022	4.61342	0.008	1		EKVX_2	0.013	0.019	1	0.0187337	0.0224804	0.014987	0.017797	0.0196704												K562	19	0.0364814	0.0291851	0.0437777	0.0346574	0.0383055	0.0437777	0.0291851
	NCI_H23	0.015	0.022	5.29015	0.008	1		NCI_H23	0.017	0.025	1	0.0187337	0.0224804	0.014987	0.017797	0.0196704												KM12	23	0.0301368	0.0241095	0.0361642	0.02863	0.0316437	0.0361642	0.0241095
	NCI_H23_2	0.015	0.022	5.42107	0.008	1		NCI_H23_2	0.017	0.025	1	0.0187337	0.0224804	0.014987	0.017797	0.0196704												LOX_IMVI	21	0.033007	0.0264056	0.0396084	0.0313567	0.0346574	0.0396084	0.0264056
	HCC_2998	0.017	0.025	3.06628	0.008	1		HCC_2998	0.018	0.026	1	0.0210045	0.0252054	0.0168036	0.0199542	0.0220547												M14	27	0.0256721	0.0205377	0.0308065	0.0243885	0.0269557	0.0308065	0.0205377
	HCC_2998_2	0.017	0.025	3.92035	0.008	1		HCC_2998_2	0.018	0.026	1	0.0210045	0.0252054	0.0168036	0.0199542	0.0220547												MALME_3M	35	0.0198042	0.0158434	0.023765	0.018814	0.0207944	0.023765	0.0158434
	NCI_ADR_RES	0.016	0.024	5.8515	0.008	1		NCI_ADR_RES	0.016	0.024	1	0.0203867	0.024464	0.0163093	0.0193673	0.021406												MCF7	26	0.0266595	0.0213276	0.0319914	0.0253265	0.0279925	0.0319914	0.0213276
	NCI_ADR_RES_2	0.016	0.024	6.20368	0.008	1		NCI_ADR_RES_2	0.016	0.024	1	0.0203867	0.024464	0.0163093	0.0193673	0.021406												NCI_ADR_RES	34	0.0203867	0.0163093	0.024464	0.0193673	0.021406	0.024464	0.0163093
	HT29	0.028	0.042	12.7091	0.008	1		HT29	0.028	0.043	1	0.0346574	0.0415888	0.0277259	0.0329245	0.0363902												MDA_MB_231_ATCC	39	0.017773	0.0142184	0.0213276	0.0168844	0.0186617	0.0213276	0.0142184
	HT29_2	0.028	0.042	11.9977	0.008	1		HT29_2	0.028	0.043	1	0.0346574	0.0415888	0.0277259	0.0329245	0.0363902												MDA_MB_435	28	0.0247553	0.0198042	0.0297063	0.0235175	0.025993	0.0297063	0.0198042
	M14	0.021	0.031	2.47983	0.008	1		M14	0.021	0.032	1	0.0256721	0.0308065	0.0205377	0.0243885	0.0269557												MOLT_4	27	0.0256721	0.0205377	0.0308065	0.0243885	0.0269557	0.0308065	0.0205377
	M14_2	0.021	0.031	11.5423	0.008	1		M14_2	0.021	0.032	1	0.0256721	0.0308065	0.0205377	0.0243885	0.0269557												NCI_H226	64	0.0108304	0.00866434	0.0129965	0.0102889	0.0113719	0.0129965	0.00866434
	HCT_116	0.031	0.046	15.98	0.008	1		HCT_116	0.032	0.048	1	0.0385082	0.0462098	0.0308065	0.0365828	0.0404336												NCI_H23	37	0.0187337	0.014987	0.0224804	0.017797	0.0196704	0.0224804	0.014987
	HCT_116_2	0.031	0.046	10.1798	0.008	1		HCT_116_2	0.032	0.048	1	0.0385082	0.0462098	0.0308065	0.0365828	0.0404336												NCI_H322M	37	0.0187337	0.014987	0.0224804	0.017797	0.0196704	0.0224804	0.014987
	HOP_62	0.012	0.018	9.25974	0.008	1		HOP_62	0.014	0.021	1	0.0150684	0.0180821	0.0120547	0.014315	0.0158218												NCI_H460	18	0.0385082	0.0308065	0.0462098	0.0365828	0.0404336	0.0462098	0.0308065
	HOP_62_2	0.012	0.018	8.3102	0.008	1		HOP_62_2	0.014	0.021	1	0.0150684	0.0180821	0.0120547	0.014315	0.0158218												OVCAR_3	37	0.0187337	0.014987	0.0224804	0.017797	0.0196704	0.0224804	0.014987
	x786_O	0.024	0.036	9.83445	0.008	1		x786_O	0.025	0.037	1	0.0301368	0.0361642	0.0241095	0.02863	0.0316437												OVCAR_4	40	0.0173287	0.0138629	0.0207944	0.0164622	0.0181951	0.0207944	0.0138629
	x786_O_2	0.024	0.036	10.0873	0.008	1		x786_O_2	0.025	0.037	1	0.0301368	0.0361642	0.0241095	0.02863	0.0316437												OVCAR_5	55	0.0126027	0.0100821	0.0151232	0.0119725	0.0132328	0.0151232	0.0100821
	NCI_H322M	0.015	0.022	0.194066	0.008	1		NCI_H322M	0.016	0.024	1	0.0187337	0.0224804	0.014987	0.017797	0.0196704												OVCAR_8	25	0.0277259	0.0221807	0.0332711	0.0263396	0.0291122	0.0332711	0.0221807
	NCI_H322M_2	0.015	0.022	7.45011	1.18113	0		NCI_H322M_2	0.016	0.024	0	0.0187337	0.0224804	0.014987	0.017797	0.0196704												PC_3	29	0.0239016	0.0191213	0.028682	0.0227065	0.0250967	0.028682	0.0191213
	BT_549	0.01	0.014	0.140153	0.008	1		BT_549	0.01	0.015	1	0.0119508	0.014341	0.00956065	0.0113533	0.0125484												RPMI_8226	31	0.0223596	0.0178877	0.0268315	0.0212416	0.0234776	0.0268315	0.0178877
	BT_549_2	0.01	0.014	9.93497	0.008	1		BT_549_2	0.01	0.015	1	0.0119508	0.014341	0.00956065	0.0113533	0.0125484												RXF_393	40	0.0173287	0.0138629	0.0207944	0.0164622	0.0181951	0.0207944	0.0138629
	MALME_3M	0.016	0.024	0.0625763	0.008	1		MALME_3M	0.012	0.018	1	0.0198042	0.023765	0.0158434	0.018814	0.0207944												SF_268	34	0.0203867	0.0163093	0.024464	0.0193673	0.021406	0.024464	0.0163093
	MALME_3M_2	0.016	0.024	5.93928	2.94519	0		MALME_3M_2	0.012	0.018	0	0.0198042	0.023765	0.0158434	0.018814	0.0207944												SF_295	30	0.0231049	0.0184839	0.0277259	0.0219497	0.0242602	0.0277259	0.0184839
	TK_10	0.016	0.024	6.17774	0.008	1		TK_10	0.011	0.016	1	0.0203867	0.024464	0.0163093	0.0193673	0.021406												SF_539	34	0.0203867	0.0163093	0.024464	0.0193673	0.021406	0.024464	0.0163093
	TK_10_2	0.016	0.024	0.104675	0.008	1		TK_10_2	0.011	0.016	1	0.0203867	0.024464	0.0163093	0.0193673	0.021406												SK_MEL_28	36	0.0192541	0.0154033	0.0231049	0.0182914	0.0202168	0.0231049	0.0154033
	UO_31	0.015	0.022	6.42917	0.008	1		UO_31	0.013	0.02	1	0.0187337	0.0224804	0.014987	0.017797	0.0196704												SK_MEL_5	26	0.0266595	0.0213276	0.0319914	0.0253265	0.0279925	0.0319914	0.0213276
	UO_31_2	0.015	0.022	4.45986	0.008	1		UO_31_2	0.013	0.02	1	0.0187337	0.0224804	0.014987	0.017797	0.0196704												SK_OV_3	57	0.0121605	0.00972838	0.0145926	0.0115525	0.0127685	0.0145926	0.00972838
	T_47D	0.01	0.016	5.11054	0.008	1		T_47D	0.012	0.018	1	0.0130782	0.0156939	0.0104626	0.0124243	0.0137322												SN12C	30	0.0231049	0.0184839	0.0277259	0.0219497	0.0242602	0.0277259	0.0184839
	T_47D_2	0.01	0.016	6.43923	0.008	1		T_47D_2	0.012	0.018	1	0.0130782	0.0156939	0.0104626	0.0124243	0.0137322												SNB_19	35	0.0198042	0.0158434	0.023765	0.018814	0.0207944	0.023765	0.0158434
	MCF7	0.021	0.032	7.51106	0.008	1		MCF7	0.022	0.033	1	0.0266595	0.0319914	0.0213276	0.0253265	0.0279925												SNB_75	40	0.0173287	0.0138629	0.0207944	0.0164622	0.0181951	0.0207944	0.0138629
	MCF7_2	0.021	0.032	0.0121999	0.008	0		MCF7_2	0.022	0.033	0	0.0266595	0.0319914	0.0213276	0.0253265	0.0279925												SR	27	0.0256721	0.0205377	0.0308065	0.0243885	0.0269557	0.0308065	0.0205377
	NCI_H460	0.031	0.046	7.95512	0.008	1		NCI_H460	0.031	0.047	1	0.0385082	0.0462098	0.0308065	0.0365828	0.0404336												SW620	21	0.033007	0.0264056	0.0396084	0.0313567	0.0346574	0.0396084	0.0264056
	NCI_H460_2	0.031	0.046	7.86268	0.008	1		NCI_H460_2	0.031	0.047	1	0.0385082	0.0462098	0.0308065	0.0365828	0.0404336												T_47D	53	0.0130782	0.0104626	0.0156939	0.0124243	0.0137322	0.0156939	0.0104626
	SK_OV_3	0.01	0.015	9.34676	0.008	1		SK_OV_3	0.011	0.017	1	0.0121605	0.0145926	0.00972838	0.0115525	0.0127685												TK_10	34	0.0203867	0.0163093	0.024464	0.0193673	0.021406	0.024464	0.0163093
	SK_OV_3_2	0.01	0.015	6.84557	0.008	1		SK_OV_3_2	0.011	0.017	1	0.0121605	0.0145926	0.00972838	0.0115525	0.0127685												U251	25	0.0277259	0.0221807	0.0332711	0.0263396	0.0291122	0.0332711	0.0221807
	SK_MEL_5	0.021	0.032	5.14406	0.008	1		SK_MEL_5	0.022	0.033	1	0.0266595	0.0319914	0.0213276	0.0253265	0.0279925												UACC_62	31	0.0223596	0.0178877	0.0268315	0.0212416	0.0234776	0.0268315	0.0178877
	SK_MEL_5_2	0.021	0.032	27.5007	0.008	1		SK_MEL_5_2	0.022	0.033	1	0.0266595	0.0319914	0.0213276	0.0253265	0.0279925												UO_31	37	0.0187337	0.014987	0.0224804	0.017797	0.0196704	0.0224804	0.014987
	SNB_19	0.016	0.024	0.627769	0.008	1		SNB_19	0.016	0.024	1	0.0198042	0.023765	0.0158434	0.018814	0.0207944												NCI_H522	>50	0.0135911	0.0135911	0.0163093	0.0129116	0.0142707	#VALUE!	#VALUE!
	SNB_19_2	0.016	0.024	0.48036	0.008	1		SNB_19_2	0.016	0.024	1	0.0198042	0.023765	0.0158434	0.018814	0.0207944												SK_MEL_2	>50	0.0135911	0.0135911	0.0163093	0.0129116	0.0142707	#VALUE!	#VALUE!
	SF_539	0.016	0.024	11.0498	10.3158	0		SF_539	0.016	0.023	0	0.0203867	0.024464	0.0163093	0.0193673	0.021406												UACC_257	50	0.0135911	0.0135911	0.0163093	0.0129116	0.0142707	0.0166355	0.0110904
	SF_539_2	0.016	0.024	8.9929	0.008	1		SF_539_2	0.016	0.023	1	0.0203867	0.024464	0.0163093	0.0193673	0.021406												MDA_MB_468	30	0.0231049	0.0184839	0.0277259	0.0219497	0.0242602	0.0277259	0.0184839
	COLO_205	0.024	0.036	1.11458	0.008	1		COLO_205	0.023	0.035	1	0.0301368	0.0361642	0.0241095	0.02863	0.0316437												NCI/ADR_RES	MCF7/ADR-RES PMID:21116879				0	0	#VALUE!	#VALUE!
	COLO_205_2	0.024	0.036	0.0935474	0.008	1		COLO_205_2	0.023	0.035	1	0.0301368	0.0361642	0.0241095	0.02863	0.0316437																	0	0	#DIV/0!	#DIV/0!
	KM12	0.024	0.036	4.67091	0.008	1		KM12	0.023	0.035	1	0.0301368	0.0361642	0.0241095	0.02863	0.0316437																	0	0	#DIV/0!	#DIV/0!
	KM12_2	0.024	0.036	4.67359	0.008	1		KM12_2	0.023	0.035	1	0.0301368	0.0361642	0.0241095	0.02863	0.0316437																	0	0	#DIV/0!	#DIV/0!
	OVCAR_3	0.015	0.022	7.5548	0.008	1		OVCAR_3	0.016	0.024	1	0.0187337	0.0224804	0.014987	0.017797	0.0196704																	0	0	#DIV/0!	#DIV/0!
	OVCAR_3_2	0.015	0.022	7.89779	7.22296	0		OVCAR_3_2	0.016	0.024	0	0.0187337	0.0224804	0.014987	0.017797	0.0196704																	0	0	#DIV/0!	#DIV/0!
	SF_268	0.016	0.024	7.65354	0.008	1		SF_268	0.017	0.025	1	0.0203867	0.024464	0.0163093	0.0193673	0.021406																	0	0	#DIV/0!	#DIV/0!
	SF_268_2	0.016	0.024	7.63967	0.008	1		SF_268_2	0.017	0.025	1	0.0203867	0.024464	0.0163093	0.0193673	0.021406																	0	0	#DIV/0!	#DIV/0!
	DU_145	0.015	0.022	8.14349	0.008	1		DU_145	0.017	0.026	1	0.0187337	0.0224804	0.014987	0.017797	0.0196704																	0	0	#DIV/0!	#DIV/0!
	DU_145_2	0.015	0.022	8.88387	0.008	1		DU_145_2	0.017	0.026	1	0.0187337	0.0224804	0.014987	0.017797	0.0196704																	0	0	#DIV/0!	#DIV/0!
	HS_578T	0.01	0.015	12.9084	0.008	1		HS_578T	0.01	0.015	1	0.0121605	0.0145926	0.00972838	0.0115525	0.0127685																	0	0	#DIV/0!	#DIV/0!
	HS_578T_2	0.01	0.015	11.7867	0.008	1		HS_578T_2	0.01	0.015	1	0.0121605	0.0145926	0.00972838	0.0115525	0.0127685																	0	0	#DIV/0!	#DIV/0!
	SW620	0.026	0.04	7.38721	0.008	1		SW620	0.027	0.041	1	0.033007	0.0396084	0.0264056	0.0313567	0.0346574																	0	0	#DIV/0!	#DIV/0!
	SW620_2	0.026	0.04	7.20057	0.008	1		SW620_2	0.027	0.041	1	0.033007	0.0396084	0.0264056	0.0313567	0.0346574																	0	0	#DIV/0!	#DIV/0!
	SK_MEL_28	0.015	0.023	4.91144	0.008	1		SK_MEL_28	0.016	0.024	1	0.0192541	0.0231049	0.0154033	0.0182914	0.0202168																	0	0	#DIV/0!	#DIV/0!
	SK_MEL_28_2	0.015	0.023	5.47896	0.0341148	0		SK_MEL_28_2	0.016	0.024	0	0.0192541	0.0231049	0.0154033	0.0182914	0.0202168																	0	0	#DIV/0!	#DIV/0!
	A498	0.009	0.013	14.2078	0.008	1		A498	0.008	0.012	1	0.0106638	0.0127966	0.00853104	0.0101306	0.011197																	0	0	#DIV/0!	#DIV/0!
	A498_2	0.009	0.013	12.5241	0.008	1		A498_2	0.008	0.012	1	0.0106638	0.0127966	0.00853104	0.0101306	0.011197																	0	0	#DIV/0!	#DIV/0!
	IGROV1	0.016	0.024	15.4836	0.008	1		IGROV1	0.018	0.027	1	0.0198042	0.023765	0.0158434	0.018814	0.0207944																	0	0	#DIV/0!	#DIV/0!
	IGROV1_2	0.016	0.024	15.3528	0.008	1		IGROV1_2	0.018	0.027	1	0.0198042	0.023765	0.0158434	0.018814	0.0207944																	0	0	#DIV/0!	#DIV/0!
	MOLT_4	0.021	0.031	4.62201	0.008	1		MOLT_4	0.02	0.03	1	0.0256721	0.0308065	0.0205377	0.0243885	0.0269557																	0	0	#DIV/0!	#DIV/0!
	MOLT_4_2	0.021	0.031	4.13482	0.008	1		MOLT_4_2	0.02	0.03	1	0.0256721	0.0308065	0.0205377	0.0243885	0.0269557																	0	0	#DIV/0!	#DIV/0!
	K562	0.029	0.044	14.1812	0.008	1		K562	0.028	0.042	1	0.0364814	0.0437777	0.0291851	0.0346574	0.0383055																	0	0	#DIV/0!	#DIV/0!
	K562_2	0.029	0.044	13.5807	0.008	1		K562_2	0.028	0.042	1	0.0364814	0.0437777	0.0291851	0.0346574	0.0383055																	0	0	#DIV/0!	#DIV/0!
	HOP_92	0.006	0.009	14.1819	0.008	1		HOP_92	0.007	0.01	1	0.00787667	0.00945201	0.00630134	0.00748284	0.00827051																	0	0	#DIV/0!	#DIV/0!
	HOP_92_2	0.006	0.009	12.3727	0.008	1		HOP_92_2	0.007	0.01	1	0.00787667	0.00945201	0.00630134	0.00748284	0.00827051																	0	0	#DIV/0!	#DIV/0!
	PC_3	0.019	0.029	13.5607	0.008	1		PC_3	0.02	0.031	1	0.0239016	0.028682	0.0191213	0.0227065	0.0250967																	0	0	#DIV/0!	#DIV/0!
	PC_3_2	0.019	0.029	13.683	0.008	1		PC_3_2	0.02	0.031	1	0.0239016	0.028682	0.0191213	0.0227065	0.0250967																	0	0	#DIV/0!	#DIV/0!
	HL_60_TB_	0.021	0.031	8.76606	0.008	1		HL_60_TB_	0.019	0.029	1	0.0256721	0.0308065	0.0205377	0.0243885	0.0269557																	0	0	#DIV/0!	#DIV/0!
	HL_60_TB_2	0.021	0.031	9.11153	0.008	1		HL_60_TB_2	0.019	0.029	1	0.0256721	0.0308065	0.0205377	0.0243885	0.0269557																	0	0	#DIV/0!	#DIV/0!
	MDA_MB_468_2	0.018	0.028	3.85938	0.008	1		MDA_MB_468_2	0.009	0.013	1	0.0231049	0.0277259	0.0184839	0.0219497	0.0242602																	0	0	#DIV/0!	#DIV/0!
	MDA_MB_468	0.018	0.028	3.99959	0.008	1		MDA_MB_468	0.009	0.013	1	0.0231049	0.0277259	0.0184839	0.0219497	0.0242602																	0	0	#DIV/0!	#DIV/0!
	SK_MEL_2	0.014	0.016	0.306937	0.008	1		SK_MEL_2	0.014	0.016	1	0.0135911	0.0163093	0.0108729	0.0129116	0.0142707																	0	0	#DIV/0!	#DIV/0!
	SK_MEL_2_2	0.014	0.016	0.277318	0.008	1		SK_MEL_2_2	0.014	0.016	1	0.0135911	0.0163093	0.0108729	0.0129116	0.0142707																	0	0	#DIV/0!	#DIV/0!
	NCI_H522	0.014	0.016	6.27259	0.008	1		NCI_H522	0.014	0.016	1	0.0135911	0.0163093	0.0108729	0.0129116	0.0142707																	0	0	#DIV/0!	#DIV/0!
	NCI_H522_2	0.014	0.016	8.54435	0.008	1		NCI_H522_2	0.014	0.016	1	0.0135911	0.0163093	0.0108729	0.0129116	0.0142707																	0	0	#DIV/0!	#DIV/0!
	HCT_15	0.026	0.04	7.98361	0.008	1		HCT_15	0.027	0.04	1	0.033007	0.0396084	0.0264056	0.0313567	0.0346574																	0	0	#DIV/0!	#DIV/0!
	HCT_15_2	0.026	0.04	1.76279	0.008	1		HCT_15_2	0.027	0.04	1	0.033007	0.0396084	0.0264056	0.0313567	0.0346574																	0	0	#DIV/0!	#DIV/0!
	ACHN	0.018	0.027	10.5364	0.008	1		ACHN	0.02	0.03	1	0.0223596	0.0268315	0.0178877	0.0212416	0.0234776																	0	0	#DIV/0!	#DIV/0!
	ACHN_2	0.018	0.027	0.0206348	0.008	1		ACHN_2	0.02	0.03	1	0.0223596	0.0268315	0.0178877	0.0212416	0.0234776																	0	0	#DIV/0!	#DIV/0!
	U251	0.022	0.033	9.78486	0.008	1		U251	0.023	0.035	1	0.0277259	0.0332711	0.0221807	0.0263396	0.0291122																	0	0	#DIV/0!	#DIV/0!
	U251_2	0.022	0.033	9.72367	0.008	1		U251_2	0.023	0.035	1	0.0277259	0.0332711	0.0221807	0.0263396	0.0291122																	0	0	#DIV/0!	#DIV/0!
	LOX_IMVI	0.026	0.04	11.4594	0.008	1		LOX_IMVI	0.027	0.041	1	0.033007	0.0396084	0.0264056	0.0313567	0.0346574																	0	0	#DIV/0!	#DIV/0!
	LOX_IMVI_2	0.026	0.04	10.4716	0.008	1		LOX_IMVI_2	0.027	0.041	1	0.033007	0.0396084	0.0264056	0.0313567	0.0346574																	0	0	#DIV/0!	#DIV/0!
	SNB_75	0.014	0.021	8.30138	0.008	1		SNB_75	0.009	0.013	1	0.0173287	0.0207944	0.0138629	0.0164622	0.0181951																	0	0	#DIV/0!	#DIV/0!
	SNB_75_2	0.014	0.021	7.66828	0.008	1		SNB_75_2	0.009	0.013	1	0.0173287	0.0207944	0.0138629	0.0164622	0.0181951																	0	0	#DIV/0!	#DIV/0!
	OVCAR_4	0.014	0.021	6.19899	0.008	1		OVCAR_4	0.013	0.02	1	0.0173287	0.0207944	0.0138629	0.0164622	0.0181951																	0	0	#DIV/0!	#DIV/0!
	OVCAR_4_2	0.014	0.021	6.46866	0.008	1		OVCAR_4_2	0.013	0.02	1	0.0173287	0.0207944	0.0138629	0.0164622	0.0181951																	0	0	#DIV/0!	#DIV/0!
	NCI_H226	0.009	0.013	8.98175	0.008	1		NCI_H226	0.009	0.014	1	0.0108304	0.0129965	0.00866434	0.0102889	0.0113719																	0	0	#DIV/0!	#DIV/0!
	NCI_H226_2	0.009	0.013	10.1307	8.17725	0		NCI_H226_2	0.009	0.014	0	0.0108304	0.0129965	0.00866434	0.0102889	0.0113719																	0	0	#DIV/0!	#DIV/0!
	UACC_62	0.018	0.027	10.4655	0.008	1		UACC_62	0.018	0.027	1	0.0223596	0.0268315	0.0178877	0.0212416	0.0234776																	0	0	#DIV/0!	#DIV/0!
	UACC_62_2	0.018	0.027	9.74696	0.008	1		UACC_62_2	0.018	0.027	1	0.0223596	0.0268315	0.0178877	0.0212416	0.0234776																	0	0	#DIV/0!	#DIV/0!
	SN12C	0.018	0.028	8.06819	4.06631	0		SN12C	0.019	0.028	0	0.0231049	0.0277259	0.0184839	0.0219497	0.0242602																	0	0	#DIV/0!	#DIV/0!
	SN12C_2	0.018	0.028	8.42036	0.008	1		SN12C_2	0.019	0.028	1	0.0231049	0.0277259	0.0184839	0.0219497	0.0242602																	0	0	#DIV/0!	#DIV/0!
	MDA_MB_231_ATCC	0.014	0.021	2.16299	0.008	1		MDA_MB_231_ATCC	0.013	0.02	1	0.017773	0.0213276	0.0142184	0.0168844	0.0186617																	0	0	#DIV/0!	#DIV/0!
	MDA_MB_231_ATCC_2	0.014	0.021	2.70427	0.008	1		MDA_MB_231_ATCC_2	0.013	0.02	1	0.017773	0.0213276	0.0142184	0.0168844	0.0186617																	0	0	#DIV/0!	#DIV/0!
	CCRF_CEM	0.021	0.031	5.90765	0.008	1		CCRF_CEM	0.021	0.031	1	0.0256721	0.0308065	0.0205377	0.0243885	0.0269557																	0	0	#DIV/0!	#DIV/0!
	CCRF_CEM_2	0.021	0.031	4.34968	0.008	1		CCRF_CEM_2	0.021	0.031	1	0.0256721	0.0308065	0.0205377	0.0243885	0.0269557																	0	0	#DIV/0!	#DIV/0!
	RPMI_8226	0.018	0.027	15.1197	0.008	1		RPMI_8226	0.017	0.025	1	0.0223596	0.0268315	0.0178877	0.0212416	0.0234776																	0	0	#DIV/0!	#DIV/0!
	RPMI_8226_2	0.018	0.027	13.3218	0.008	1		RPMI_8226_2	0.017	0.025	1	0.0223596	0.0268315	0.0178877	0.0212416	0.0234776																	0	0	#DIV/0!	#DIV/0!
	SR	0.021	0.031	4.76168	0.008	1		SR	0.019	0.029	1	0.0256721	0.0308065	0.0205377	0.0243885	0.0269557																	0	0	#DIV/0!	#DIV/0!
	SR_2	0.021	0.031	5.01376	0.008	1		SR_2	0.019	0.029	1	0.0256721	0.0308065	0.0205377	0.0243885	0.0269557																	0	0	#DIV/0!	#DIV/0!
						106

## Sheet: Table E
	Table E: Sanity check of ATP production from Glucose only.
		UACC_257		UACC_257_2		OVCAR_8		OVCAR_8_2		OVCAR_5		OVCAR_5_2		SF_295		SF_295_2		A549_ATCC		A549_ATCC_2		RXF_393		RXF_393_2		CAKI_1		CAKI_1_2		MDA_MB_435		MDA_MB_435_2		EKVX		EKVX_2		NCI_H23		NCI_H23_2		HCC_2998		HCC_2998_2		NCI_ADR_RES		NCI_ADR_RES_2
	Theoretical ATP yield	ATP yield	ATPS4m yield	ATP yield	ATPS4m yield	ATP yield	ATPS4m yield	ATP yield	ATPS4m yield	ATP yield	ATPS4m yield	ATP yield	ATPS4m yield	ATP yield	ATPS4m yield	ATP yield	ATPS4m yield	ATP yield	ATPS4m yield	ATP yield	ATPS4m yield	ATP yield	ATPS4m yield	ATP yield	ATPS4m yield	ATP yield	ATPS4m yield	ATP yield	ATPS4m yield	ATP yield	ATPS4m yield	ATP yield	ATPS4m yield	ATP yield	ATPS4m yield	ATP yield	ATPS4m yield	ATP yield	ATPS4m yield	ATP yield	ATPS4m yield	ATP yield	ATPS4m yield	ATP yield	ATPS4m yield	ATP yield	ATPS4m yield	ATP yield	ATPS4m yield
glc - aerobic	31	6.6	5.6	6.6	5.6	2.28571	1.71429	2.28571	1.71429	2.28571	1.71429	2.28571	1.71429	2.28571	1.71429	2.28571	1.71429	6.6	5.6	6.6	5.6	2.28571	1.71429	2.28571	1.71429	2.28571	1.71429	26.8	22.8	6.6	5.6	6.6	5.6	2.28571	1.71429	6.6	5.6	6.6	5.6	6.6	5.6	6.6	5.6	6.6	5.6	2.28571	1.71429	2.28571	1.71429
glc - anaerobic	2	2	0	2	0	0	0	0	0	0	0	0	0	0	0	0	0	2	0	2	0	0	0	0	0	0	0	2	0	2	0	2	0	0	0	2	0	2	0	2	0	2	0	2	0	0	0	0	0
gln_L - aerobic	NA	4.2	6.2	4.2	6.2	2	3.5	3.25714	5.25714	2	3.5	2	3.5	3.25714	5.25714	2	3.5	4.2	6.2	4.2	6.2	3.25714	5.25714	3.25714	5.25714	2	3.5	17.8	16.8	4.2	6.2	4.2	6.2	3.25714	5.25714	4.2	6.2	4.2	6.2	4.2	6.2	4.2	6.2	4.2	6.2	3.25714	5.25714	3.25714	5.25714
[truncated: 192 more columns]

## Sheet: Table F
Table F: Flux Split for ATP. Shown are fluxes for each of the reactions that produced ATP (see the Methods section for the reactions that were excluded). Absolute values have been used to calculate the overall (production) flux for each of the metabolites. In the case of reversible reactions, fluxes in the consuming direction have been set to zero. Fluxes have been multiplied by the coefficients …
ATP
	UACC_257	UACC_257_2	OVCAR_8	OVCAR_8_2	OVCAR_5	OVCAR_5_2	SF_295	SF_295_2	A549_ATCC	A549_ATCC_2	RXF_393	RXF_393_2	CAKI_1	CAKI_1_2	MDA_MB_435	MDA_MB_435_2	EKVX	EKVX_2	NCI_H23	NCI_H23_2	HCC_2998	HCC_2998_2	NCI_ADR_RES	NCI_ADR_RES_2	HT29	HT29_2	M14	M14_2	HCT_116	HCT_116_2	HOP_62	HOP_62_2	x786_O	x786_O_2	NCI_H322M	NCI_H322M_2	BT_549	BT_549_2	MALME_3M	MALME_3M_2	TK_10	TK_10_2	UO_31	UO_31_2	T_47D	T_47D_2	MCF7	MCF7_2	NCI_H460
AACOAT	1.7597	1.7477	0	0.94737	5.7521	0	0	0	2.4536	2.4464	2.1695	2.6171	0	3.3044	2.7874	2.9225	1.511	1.5454	1.268	1.1672	3.8467	3.869	1.2804	1.0517	1.9743	2.1835	3.6956	2.2419	2.7172	3.0102	1.5803	1.1356	1.5354	1.9421	2.0149	0	7.8013	2.9814	1.9497	5.1967	1.1779	0.90369	0.55787	0.49434	0.93415	1.9349	2.1159	2.1225	2.9679
ADNK1m	0	0	0	0	0	0	0	0	0	0	0	0	0	0	0	0	0	0	0	0	0	0	0	0	0	0	0	0	0	0	0	0	0	0	0	0	0	0	0	0	0	0	0	0	0	0	0	0	0
ATPS4m	118.487	111.89	2000	2000	2000	2000	2000	2000	190.215	205.27	2000	2000	2000	1286.17	200.178	137.854	2000	138.885	124.087	102.29	113.522	130.374	2000	2000	2000	2000	1387.14	1389.55	2000	257.22	2000	2000	2000	2000	176.776	2000	144.926	2000	328.68	102.006	2000	2000	2000	2000	99.999	133.729	2000	1614.45	146.741
ATPasel	0	0	0	0	0	0	0	0	0	0	0	0	0	0	0	0	0	0	0	0	0	0	0	0	0	0	0	0	0	0	0	0	0	0	0	0	0	0	0	0	0	0	0	0	0	0	0	0	0
CKc	10.8087	9.5446	383.239	368.365	333.919	338.984	345.941	334.634	20.3574	23.1987	329.037	323.438	362.568	275.038	11.0137	0	428.996	11.1679	8.7195	4.0191	0	0	359.216	360.001	327.943	324.004	279.828	273.389	329.252	16.2789	336.494	337.353	335.733	336.659	5.9285	349.792	0	336.475	47.02	0	360.479	360.621	349.403	349.329	2.2574	7.1066	427.699	356.394	4.3172
CYTK2	0	0	0	0	0	0	0	0	0	0	0	0	0	0	0	0	0	0	0	0	0	0	0	0	0	0	0	0	0	0	0	0	0	0	0	0	0	0	0	0	0	0	0	0	0	0	0	0	0
DAGK_hs	6.4962	6.3956	55.4636	47.0536	12.4151	13.9396	33.4854	30.7001	9.2063	9.4317	20.945	19.9653	35.2978	45.4692	16.4469	11.3765	30.0113	6.2907	10.2957	8.322	12.761	12.8878	37.3442	38.3114	11.2104	4.1791	42.4057	42.1902	23.6321	15.8643	18.9581	20.3686	20.3328	20.5938	12.3509	33.7575	16.2525	21.7082	23.7568	7.7989	41.5592	41.574	30.7873	31.8241	10.2287	11.2915	40.251	64.1501	6.6017
DGK1	0	0	0	0	0	0	0	0	0	0	0	0	0	0	0	0	0	0	0	0	0	0	0	0	0	0	0	0	0	0	0	0	0	0	0	0	0	0	0	0	0	0	0	0	0	0	0	0	0
FK	0	0	0	0	0	0	0	0	0	0	0	0	0	0	0	0	0	0	0	0	0	0	0	0	0	0	0	0	0	0	0	0	0	0	0	0	0	0	0	0	0	0	0	0	0	0	0	0	0
HEX4	0	0	0	0	0	0	0	0	0	0	0	0	0	0	0	0	0	0	0	0	0	0	0	0	0	0	0	0	0	0	0	0	0	0	0	0	0	0	0	0	0	0	0	0	0	0	0	0	0
ITCOALm	0.87241	0.84747	26.9792	17.1178	0	0	69.5407	64.5421	1.1913	1.2867	47.4924	46.2589	43.8166	6.3932	1.0921	1.0941	15.8419	1.0149	0.57676	0.6249	1.847	1.7986	29.4218	28.9528	38.3758	29.6558	13.5294	13.3932	32.8654	2.0545	37.0421	36.5429	35.2404	35.2848	1.3477	32.6301	1.4462	33.6917	1.144	2.3837	27.7569	27.9226	31.1021	30.6539	0.78801	1.0148	14.8131	11.5335	2.6206
MECOALm	0.87241	0.84747	26.9792	17.1178	0	0	69.5407	64.5421	1.1913	1.2867	47.4924	46.2589	43.8166	6.3932	1.0921	1.0941	15.8419	1.0149	0.57676	0.6249	1.847	1.7986	29.4218	28.9528	38.3758	29.6558	13.5294	13.3932	32.8654	2.0545	37.0421	36.5429	35.2404	35.2848	1.3477	32.6301	1.4462	33.6917	1.144	2.3837	27.7569	27.9226	31.1021	30.6539	0.78801	1.0148	14.8131	11.5335	2.6206
NADK	0	0	0	0	0	0	0	0	0	0	0	0	0	0	0	0	0	0	0	0	0	0	0	0	0	0	0	0	0	0	0	0	0	0	0	0	0	0	0	0	0	0	0	0	0	0	0	0	0
NDPK1	0.028379	0.031568	0	0	0	0	0	0	0	0	0	0	0	0.01559	0	0	0	0	0	0	0	0	0	0	0	0	0	0	0	0	0	0	0	0	0	0	0	0	0	0	0	0	0	0	0	0	0	0	0
NDPK10n	1.75e-05	1.75e-05	0.0075781	1.75e-05	1.75e-05	0.0015621	0.066454	0.045456	1.75e-05	1.75e-05	1.75e-05	1.75e-05	0.030148	1.75e-05	0.00048595	0.074341	1.75e-05	1.75e-05	1.75e-05	1.75e-05	1.4177	1.0419	1.75e-05	1.75e-05	1.75e-05	1.75e-05	1.75e-05	1.75e-05	1.75e-05	1.75e-05	1.75e-05	1.75e-05	1.75e-05	1.75e-05	1.75e-05	0.0025771	0.67718	1.75e-05	1.75e-05	0.25414	1.75e-05	1.75e-05	1.75e-05	1.75e-05	1.75e-05	1.75e-05	0.00037654	1.75e-05	1.75e-05
NDPK1m	1.7448	1.6949	53.9585	34.2355	0	0	139.081	129.084	2.3825	2.5734	94.9848	92.5178	87.6332	12.7865	2.1843	2.1883	31.6839	2.0298	1.1535	1.2498	3.694	3.5972	58.8437	57.9056	76.7517	59.3116	27.0589	26.7863	65.7308	4.109	74.0842	73.0857	70.4808	70.5696	2.6954	65.2601	2.8924	67.3834	2.2879	4.7673	55.5139	55.8452	62.2042	61.3077	1.576	2.0296	29.6262	23.067	5.2412
NDPK3	0	0	0	0	0	0	0	0	0	0	0	0	0	0	0	0	0	0	0	0	0	0	0	0	0	0	0	0	0	0	0	0	0	0	0	0	0	0	0	0	0	0	0	0	0	0	0	0	0
NDPK4m	0	0	0	0	0	0	0	0	0	0	0	0	0	0	0	0.88597	0	0	0	0	17.0126	12.5021	0	0	0	0	0	0	0	0	0	0	0	0	0	0	8.1259	0	0	2.9335	0	0	0	0	0	0	0	0	0
NDPK5	0	0	0	0	0	0	0	0	0	0	0	0	0	0	0	0	0	0	0	0	0	0	0	0	0	0	0	0	0	0	0	0	0	0	0	0	0	0	0	0	0	0	0	0	0	0	0	0	0
NDPK5m	0	0	0	0	0	0	0	0	0	0	0	0	0	0	0	0.43528	0	0	0	0	19.6241	14.2551	0	0	0	0	0	0	0	0	0	0	0	0	0	0	9.0575	0	0	2.4468	0	0	0	0	0	0	0	0	0
NDPK6m	0	0	0	0	0	0	0	0	0	0	0	0	0	0	0	0.8566	0	0	0	0	16.1234	11.9704	0	0	0	0	0	0	0	0	0	0	0	0	0	0	7.7782	0	0	2.6596	0	0	0	0	0	0	0	0	0
NDPK7	0	0	0	0	0	0	0	0	0	0	0	0	0	0	0	0	0	0	0	0	0	0	0	0	0	0	0	0	0	0	0	0	0	0	0	0	0	0	0	0	0	0	0	0	0	0	0	0	0
NDPK7m	0	0	0	0	0	0	0	0	0	0	0	0	0	0	0	0.68393	0	0	0	0	18.986	13.7657	0	0	0	0	0	0	0	0	0	0	0	0	0	0	8.7425	0	0	2.3332	0	0	0	0	0	0	0	0	0
NDPK8	0	0	0	0	0	0	0	0	0	0	0	0	0	0	0	0	0	0	0	0	0	0	0	0	0	0	0	0	0	0	0	0	0	0	0	0	0	0	0	0	0	0	0	0	0	0	0	0	0
NDPK8m	0	0	0	0	0	0	0	0	0	0	0	0	0	0	0	0.43528	0	0	0	0	19.6208	14.2518	0	0	0	0	0	0	0	0	0	0	0	0	0	0	9.0575	0	0	2.3312	0	0	0	0	0	0	0	0	0
NDPK9n	1.75e-05	1.75e-05	0.0075781	1.75e-05	1.75e-05	0.0015621	0.066454	0.045456	1.75e-05	1.75e-05	1.75e-05	1.75e-05	0.030148	1.75e-05	0.00048595	0.074341	1.75e-05	1.75e-05	1.75e-05	1.75e-05	1.4177	1.0419	1.75e-05	1.75e-05	1.75e-05	1.75e-05	1.75e-05	1.75e-05	1.75e-05	1.75e-05	1.75e-05	1.75e-05	1.75e-05	1.75e-05	1.75e-05	0.0025771	0.67718	1.75e-05	1.75e-05	0.25414	1.75e-05	1.75e-05	1.75e-05	1.75e-05	1.75e-05	1.75e-05	0.00037654	1.75e-05	1.75e-05
NMNATr	0	0	0.53213	0	0.49165	0.78446	14.3586	13.8172	0.053194	0.053632	9.0023	8.3743	4.0838	0	0.51853	0.47047	17.1047	0.23153	0.2316	0.25052	1.432	1.3383	0	0	0	0	0	0	0	0	0.23688	0.39589	0.25277	0.30049	0.66415	0.95672	0.96352	1.3023	0	0.86349	0.21741	0.3287	0.33761	0.33782	0.59015	0.47517	14.7542	0	0
NNATr	0	0	0.5321	0.15627	0.49165	0.78422	14.3586	13.8171	0	0	9.0021	8.374	4.0838	0	0.51843	0.47027	17.1047	0	0.23145	0.25037	1.4318	1.3381	0.20176	0.22493	0.24193	0.22801	0	0	0.077168	0.09019	0.23653	0.39551	0.25277	0.30033	0.66415	0.95672	0.96324	1.3021	0	0.8633	0.21741	0.3287	0.33756	0.33781	0.59015	0.47514	14.7542	0	0.063885
PCt	0	0	0	0	0	0	0	0	0	0	0	0	0	0	0	0	0	0	0	0	0	0	0	0	0	0	0	23.3554	0	0	0	0	0	0	0	0	0	0	0	0	0	0	0	0	0	0	0	0	0
PGK	158.613	160.179	124.497	101.681	219.025	224.316	1156.05	1136.37	207.296	207.933	951.184	913.789	469.533	577.552	419.02	462.912	281.842	210.392	347.353	349.969	501.707	499.236	233.093	228.181	441.457	448.474	621.723	611.516	306.294	542.762	382.441	375.881	380.815	382.331	472.344	292.734	684.498	403.149	568.955	550.192	202.372	203.454	311.118	303.5	439.144	448.145	188.138	185.584	262.642
PRPPS	0	0	0	0	0	0	0	0	0	0	0	0	0	0	0	0	0	0	0	0	0	0	0	0	0	0	0	0	0	0	0	0	0	0	0	0	0	0	0	0	0	0	0	0	0	0	0	0	0
PYK	118.312	120.361	189.829	191.637	394.92	398.802	1007.79	1007.99	162.15	163.472	900.203	843.68	420.93	635.284	306.319	389.181	163.571	182.598	277.044	293.553	405.118	401.967	260.889	253.617	420.109	464.449	626.337	617.18	280.971	437.956	380.686	368.563	365.527	368.6	391.217	284.813	553.349	343.827	403.907	455.206	240.323	239.941	310.7	300.191	354.451	359.363	92.7586	219.694	192.528
RNMK	0	0	0	0	0	0	0	0	0	0	0	0	0	0	0	0	0	0	0	0	0	0	0	0	0	0	0	0	0	0	0	0	0	0	0	0	0	0	0	0	0	0	0	0	0	0	0	0	0
SUCOASm	6.1076	5.9328	308.72	269.499	157.528	169.382	486.785	459.572	8.3391	9.007	402.1	400.116	388.983	109.789	7.6449	7.6589	113.835	7.1043	4.0373	4.3743	12.9291	12.5903	325.642	324.598	371.832	333.967	99.3771	99.4848	346.571	14.3817	358.606	357.366	358.796	357.863	9.4338	339.85	10.1262	355.553	8.0092	16.6856	322.66	323.133	343.429	341.789	5.5161	7.1057	111.449	114.848	18.3442
UMPK	0	0	0	0	0	0	0	0	0	0	0	0	0	0	0	0	0	0	0	0	0	0	0	0	0	0	0	0	0	0	0	0	0	0	0	0	0	0	0	0	0	0	0	0	0	0	0	0	0
[truncated: 71 more columns]

## Sheet: Table G
Table G: Flux Split for NADH. Shown are fluxes for each of the reactions that produced NADH (see the Methods section for the reactions that were excluded). Absolute values have been used to calculate the overall (production) flux for each of the metabolites. In the case of reversible reactions, fluxes in the consuming direction have been set to zero. Fluxes have been multiplied by the coefficient…
NADH
	'UACC_257'	'UACC_257_2'	'OVCAR_8'	'OVCAR_8_2'	'OVCAR_5'	'OVCAR_5_2'	'SF_295'	'SF_295_2'	'A549_ATCC'	'A549_ATCC_2'	'RXF_393'	'RXF_393_2'	'CAKI_1'	'CAKI_1_2'	'MDA_MB_435'	'MDA_MB_435_2'	'EKVX'	'EKVX_2'	'NCI_H23'	'NCI_H23_2'	'HCC_2998'	'HCC_2998_2'	'NCI_ADR_RES'	'NCI_ADR_RES_2'	'HT29'	'HT29_2'	'M14'	'M14_2'	'HCT_116'	'HCT_116_2'	'HOP_62'	'HOP_62_2'	'x786_O'	'x786_O_2'	'NCI_H322M'	'NCI_H322M_2'	'BT_549'	'BT_549_2'	'MALME_3M'	'MALME_3M_2'	'TK_10'	'TK_10_2'	'UO_31'	'UO_31_2'	'T_47D'	'T_47D_2'	'MCF7'	'MCF7_2'	'NCI_H460'
2OXOADOXm	2.2234	2.2402	0.017237	2.0643	2.0511	1.6113	0.11195	2.8565	3.2693	3.3562	7.7647	7.5164	0.069789	5.9624	5.2859	5.3555	3.789	3.3485	3.4991	3.6727	6.7983	6.8623	3.9964	3.5532	7.7451	6.9215	4.0215	6.2159	7.857	7.8384	5.5572	5.0961	5.5267	5.5803	4.9564	2.7837	5.2588	4.5599	3.3703	0.017295	2.9435	3.4267	3.8428	4.1177	3.1509	3.7214	4.2197	3.7844	3.8676
4HGLSDm	0.27567	0.12532	0	0	0	0	0	0	0.45819	0.16836	0	0	0	0	0	0.48839	0.26066	0.27345	0	0.30325	0	0	0	0	0	0	0.086538	0	0	0.4247	0	0	0	0	0.064114	0	0	0	0.22467	0.35356	0	0	0	0	0.21677	0	0.31436	0	0.38858
5HOXINDACTOX	0.0062402	0.0052475	0	0.0026118	0.0042456	0.0047802	0.042648	0.033484	0.0068685	0.0089728	0	0.0055659	0.0059169	0	0.0044872	0.0043742	0.0089967	0.013931	0.0017048	0.0022878	0.017427	0.022324	0	0	0.00040028	0.0027847	0.0022973	0.0011437	0.010644	0.011267	0.0031953	0.0031855	0.0013258	0.00039326	0.016671	0.011032	0.0042478	0.0032859	0.018157	0.011907	0	0	0	0.0014355	0.013919	0.013299	0.00046737	0	0.0041814
AASAD3	0.0098841	0.010247	0.016207	0.014749	0.0017023	0	0.18556	0.18772	0.021033	0.020841	0.043842	0.034084	0.081418	0.075776	0.0050285	0.010307	0.036424	0.038049	0.017565	0.016541	0.056456	0.059102	0.00093129	0	0.014279	0.0089594	0	0	0.029195	0.025379	0.034151	0.035368	0.023701	0.023597	0.033641	0.034028	0.0031918	0	0.018182	0.017553	0.034501	0.027844	0.035768	0.037136	0.052407	0.054925	0.025775	0.027391	0.01455
AASAD3m	2.2145	2.2309	0	2.0485	2.0473	1.6104	0	2.7608	3.2466	3.3337	7.7142	7.4751	0	5.8977	5.2791	5.3436	3.2277	3.3104	3.4811	3.6557	6.7404	6.8011	3.9943	3.551	7.728	6.9097	4.0207	6.213	7.826	7.8104	5.5182	5.0562	5.499	5.5526	4.92	2.7466	5.2576	4.561	3.3523	0	2.907	3.3979	3.8078	4.0805	3.0983	3.6657	3.7107	3.7606	3.8513
ABUTD	0	0	0	0	0	0	0	0	0	0	0	0	0	0	0	0.00038408	0	0	0.00018637	0.0015504	0.0024934	0.0023193	0	0	0	0	0.0027192	0	0	0.0040196	0	0	0	0	0.0063435	0	0.0034205	0	0.0046006	0.0026381	0	0	0	0	0.0025803	0.0038565	0	0.0010889	0.00118
AKGDm	0	0	465.846	440.655	350.12	353.115	699.62	678.072	1.9711	4.1822	632.995	631.554	548.097	206.874	0	0	199.43	3.6621	0	0	0	0	481.188	481.259	523.224	500.489	174.089	170.67	496.662	1.6782	511.639	510.997	518.164	517.803	0	495.416	0	518.029	0	0	484.163	484.071	508.374	507.904	0	0	196.787	205.347	0
ALCD21_L	8.3216	8.2427	44.1171	45.3838	0	0	57.4161	54.9423	5.9561	2.0795	70.2394	72.5272	109.603	0	12.8345	13.2532	0	4.5552	6.2591	6.2956	19.7084	19.0238	85.247	82.0121	140.273	105.873	0	0	122.739	16.6672	127.948	123.133	125.123	125.082	11.0702	95.5257	23.0207	123.902	10.6058	29.5856	73.7055	73.5067	98.0593	95.0758	7.2289	9.6972	0	0	31.8819
ALCD22_L	0	0	0	0	0	0	0	0	0	0	0	0	0	0	0	0	0	0	0	0	0	0	0	0	0	0	0	0	0	0	0	0	0	0	0	0	0	0	0	0	0	0	0	0	0	0	0	0	0
ALDD21	0.0032947	0.0034157	0.0054025	0.0049165	0.00056743	0	0.061854	0.062573	0.0070109	0.0069469	0.014614	0.011361	0.027139	0.025259	0.0016762	0.0034358	0.012141	0.012683	0.0058551	0.0055135	0.018819	0.019701	0.00031043	0	0.0047597	0.0029865	0	0	0.0097317	0.0084596	0.011384	0.011789	0.0079004	0.0078657	0.011214	0.011343	0.0010639	0	0.0060606	0.005851	0.0115	0.0092813	0.011923	0.012379	0.017469	0.018308	0.0085916	0.0091305	0.0048501
ALDD2xm	0	0	0	0	0	0	0	0	0	0	0	0	0	0	0.0078954	0	0	0	0	0	0	0	0	0	0	0	0	0	0	0	0	0	0	0	0	0	0	0	0	0	0	0	0	0	0	0	0	0	0
AM6SAD	0	0	0	0	0	2.24e-05	0	0	0	0	0	0	0	0	0	0	0.52357	0	0	0	0	0	6.06e-06	0	0	0	0	0	0	0	0	0	0	0	0	0	0	0	0	0	0	0	0	0	0	0	0.48433	0	0
BAMPPALDOX	0	0	0	0	0	0	0	0	0	0	0	0	0	0	0	0.00038408	0	0	0.00018637	0.0015504	0.0024934	0.0023193	0	0	0	0	0.0027192	0	0	0.0040196	0	0	0	0	0.0063435	0	0.0034205	0	0.0046006	0.0026381	0	0	0	0	0.0025803	0.0038565	0	0.0010889	0.00118
BETALDHxm	0.36548	0.34978	0	0.0058797	0.0099801	0	0.0075555	0	1.2109	1.1914	0	0	0	0	0	0	1.3154	2.0704	0	0	0.01777	0.011823	0.00088841	0.0085581	0.015829	0.030477	0.096886	0.065693	0.87119	1.4856	0.035517	0.032702	0.0131	0.014426	0.013808	0.018772	0.010759	0.0099421	0.68364	0.027003	0.0020786	0.029425	0.020845	0.033351	0.16717	0.16555	0.015849	0.01712	0.0197
FALDH	0.37048	0.35291	0.00061053	0	0	0	0	0.014755	1.2076	1.1873	0.014352	0.00942	0.0078869	0.013645	0.022112	0.015552	1.3172	2.0777	0.011042	0.0077969	0	0	0	0	0.0081298	0.0027654	0.0057593	0.0061659	0.79426	1.414	0.0030345	0.0020232	0.0019244	0	0	0	0	0	0.63729	0	0	0	0.00096255	0	0	0	0	0	0
FAOXC11	0.0032947	0.0034157	0.0054025	0.0049165	0.00056743	0	0.061854	0.062573	0.0070109	0.0069469	0.014614	0.011361	0.027139	0.025259	0.0016762	0.0034358	0.012141	0.012683	0.0058551	0.0055135	0.018819	0.019701	0.00031043	0	0.0047597	0.0029865	0	0	0.0097317	0.0084596	0.011384	0.011789	0.0079004	0.0078657	0.011214	0.011343	0.0010639	0	0.0060606	0.005851	0.0115	0.0092813	0.011923	0.012379	0.017469	0.018308	0.0085916	0.0091305	0.0048501
FAOXC140	0	0	0	0	0	0	0	0	0	0	0	0	0	0	0	0	0	0	0	0	0	0	0	0	0	0	0	0	0	0	0	0	0	0	0	0	0	0	0	0	0	0	0	0	0	0	0	0	0
FAOXC160	0	0	0	0	0	0	0	0	0	0	0	0	0	0	0	0	0	0	0	0	0	0	0	0	0	0	0	0	0	0	0	0	0	0	0	0	0	0	0	24.3574	0	0	0	0	0	0	0	0	23.7858
FAOXC16080m	0	0	0	0	0	0	0	0	0	0	0	0	0	0	0	0	0	0	0	0	0	0	0	0	0	0	0	0	0	0	0	0	0	0	0	0	0	0	0.21232	6.9592	0	0	0	0	0	0	0	0	6.7959
FAOXC161802m	0	0	0	0	0	0	0	0	0	0	0	0	0	0	0	0	0	0	0	0	0	0	0	0	0	0	42.4269	42.4329	0	0	0	0	0	0	0	0	0	0	0	0	0	0	0	0	0	0	0	0	0
FAOXC16180m	0	0	0	0	0	0	0	0	0	0	0	0	0	0	0	0	0	0	0	0	0	0	0	0	0	0	27.6125	24.6375	0	0	0	0	0	0	0	0	0	0	0	0	0	0	0	0	0	0	0	4.8684	0
FAOXC18480m	0	0	0	0	0	0	0	0	0	0	0	0	0	0	0	0	0	0	0	0	0	0	0	0	0	0	0	0	0	0	0	0	0	0	0	0	0	0	0	0	0	0	0	0	0	0	0	0	0
FAOXC18480x	0	0	0	0	0	0	0	0	0	0	0	0	0	0	0	0	0	0	0	0	0	0	0	0	0	0	0	0	0	0	0	0	0	0	0	0	0	0	0	0	0	0	0	0	0	0	0	0	0
FAOXC2051843x	0	0	0	0	0	0	0	0	0	0	0	0	0	0	0	0	0	0	0	0	0	0	0	0	0	0	0	0	0	0	0	0	0	0	0	0	0	0	0	0	0	0	0	0	0	0	0	0	0
FAOXC80	0	0	0	0	0	0	0	0	0	0	0	0	0	0	0	0	0	0	0	0	0	0	0	0	0	0	52.5295	50.3028	0	0	0	0	0	0	0	0	0	0	0.15924	5.2194	0	0	0	0	0	0	0	3.6513	5.097
FDH	0	0	0	0	0	0	110.415	134.101	0	0	114.492	105.281	1.253	0.86688	0	0	90.2508	0.91139	0	0	0	0	0	0	0.61414	0.77395	0.025353	0.24367	1.7031	0	0.69161	0.59279	0.74217	0.69634	0	0	0	0	0.99873	0	0	0	0	0	0	0	81.4842	0.31886	0
G3PD1	0	0	0	0	0	0	0	0	0.6516	0.58345	0	0	0	0	0	0	0.51084	1.5471	0	0	0	0	0	0	0	0	0	0	0	0	0	0	0	0	0	0	0	0	0	0	0	0	0	0	0	0	0	0	0
GAPD	158.613	160.179	124.497	101.681	219.025	224.316	1156.05	1136.37	207.296	207.933	951.184	913.789	469.533	577.552	419.02	462.912	281.842	210.392	347.353	349.969	501.707	499.236	233.093	228.181	441.457	448.474	621.723	611.516	306.294	542.762	382.441	375.881	380.815	382.331	472.344	292.734	684.498	403.149	568.955	550.192	202.372	203.454	311.118	303.5	439.144	448.145	188.138	185.584	262.642
GCALDD	0	0	0	0	0	0	0	0	0	0	0	0	0	0	0	0	0	0	0	0	0	0	0	0	0	0	0	0	0	0	0	0	0	0	0	0	0	0.014604	0	0.00037604	0	0	0	0	0	0	0	0	0
GCC2cm	0	0	21.4076	19.8915	18.3933	18.4254	62.7436	61.2752	0	0.042548	51.1507	50.9941	38.234	0.62998	2.6503	2.3234	0	0	1.2061	1.2164	3.4258	2.9187	25.0384	24.9094	32.162	30.0769	4.4162	5.5661	28.8763	0.24866	30.8475	31.2046	30.215	30.5094	3.2366	30.3291	4.1212	34.6984	0	0	23.9174	24.4079	27.4032	27.4557	1.3351	1.4091	0	0.76409	0
GCCcm	0	0	21.4076	19.8915	18.3933	18.4254	62.7436	61.2752	0	0	51.1507	50.9941	38.234	0.62998	2.6503	2.3234	0	0	1.2061	1.2164	3.4258	2.9187	25.0384	24.9094	32.162	30.0769	4.4162	5.5661	28.8763	0.24866	30.8475	31.2046	30.215	30.5094	3.2366	30.3291	4.1212	34.6984	0	0	23.9174	24.4079	27.4032	27.4557	1.3351	1.4091	0	0.76409	0
GLUDxm	0	0	6.1764	24.8958	24.3124	25.443	0	0	0	0	0	0	0	14.4832	0	0	15.3648	0	0	0	0	0	1.919	2.1518	0	0	0	0	0	0	0	0	0	0	0	0	0	0	0	0	0	0	0	0	0	0	15.4582	21.2032	0
GLXO1	0	0	0	0	0	0	0	0	0	0	0	0	0	0	0	0	0	0	0	0	0	0	0	0	0	0	0.086538	0	0	0.019873	0.015814	0.0018884	0	0	0.064114	0.0077154	0	0.014604	0	0	0.002425	0	0	0	0	0	0	0	0.00081027
GULN3D	0.079195	0.078928	0.14973	0.1646	0	0	0	0.073585	0	0	0.015043	0.10266	0.27008	0.29162	0.20619	0.18244	0.058239	0.039735	0.0075169	0.032355	0	0	0.0183	0.05954	0	0	0.00019187	0	0.079437	0.10261	0	0	0	0	0	0	0.37636	0.30661	0	0.00037604	0	0	0.026212	0.007731	0	0	0.069072	0.072697	0.046141
HACD1m	2.2234	2.2402	0.017237	2.0643	2.0511	1.6113	0.11195	2.8565	3.2693	3.3562	7.7647	7.5164	0.069789	5.9624	5.2859	5.3555	3.789	3.3485	3.4991	3.6727	6.7983	6.8623	3.9964	3.5532	7.7451	6.9215	4.0215	6.2159	7.857	7.8384	5.5572	5.0961	5.5267	5.5803	4.9564	2.7837	5.2588	4.5599	3.3703	0.017295	2.9435	3.4267	3.8428	4.1177	3.1509	3.7214	4.2197	3.7844	3.8676
HACD9m	4.8651	4.7652	0.73646	1.5281	1.3919	1.1369	6.9959	11.3189	7.9338	7.9138	6.1449	5.4081	0.99321	4.5776	4.7573	4.8017	2.9514	4.4935	2.1415	2.3659	7.5419	7.5218	2.1393	2.1107	4.6617	4.1944	5.0147	4.1346	5.2743	7.1492	2.9961	3.1546	3.0413	2.7034	6.4522	3.5358	4.7387	4.7	4.6362	3.0681	2.477	2.0848	1.5179	0.84829	2.1143	3.3954	4.5038	4.5607	2.8379
HIBDm	2.6033	2.4485	0.19854	1.4296	1.6801	1.3638	1.2735	5.2621	3.6883	3.687	6.0059	5.7227	0.094855	4.9131	3.8337	3.793	2.3716	3.5861	2.2371	2.3041	4.7392	4.7485	2.279	2.2309	4.3549	4.297	3.5811	3.8531	5.1699	7.7277	3.4264	3.3947	3.7318	3.626	4.5207	2.7033	3.7049	3.741	4.1975	1.3524	2.0943	2.0697	2.7017	2.5371	2.1903	2.4546	2.5444	2.5503	2.5903
HPROxm	0.27567	0.12532	0	0	0	0	0	0	0.45819	0.50509	0	0	0	0	0.49698	0.48839	0.78197	0.82034	0.85213	0.90974	0	0	0	0	0	0	0.086538	0	0	1.2741	0	0	0	0	0.064114	0	0	0	0.67402	1.0607	0	0	0	0	0.65032	0.94061	0.31436	0	0.38858
HSD3B7	0	0	0	0.0598	0	0	0	0	0	0	0	0	0	0	0	0	0	0	0	0	0	0	0	0	0	0	0	0	0	0	0	0	0	0	0	0	0	0	0	0	0	0	0	0	0	0	0	0	0
ICDHxm	0	0	0	0	38.8674	40.0642	0	0	0	0	0	0	0	64.588	0	0	119.395	0	0	0	0	0	0	0	0	0	92.3772	91.8167	0	0	0	0	0	0	0	0	0	0	0	0	0	0	0	0	0	0	118.133	112.944	0
IMPD	0.013509	0.0097714	0.0015927	0.0019618	0.008584	0.0088714	0.088673	0.088743	0.24653	0.22805	0.086529	0.090489	0.021449	0.0074351	0.027672	0.024963	0.014786	0.51863	0.036169	0.039235	0.13747	0.14355	0.026731	0.028917	0.037843	0.042061	0.043855	0.10753	0.044055	0.17591	0.030399	0.031153	0.023642	0.028456	0.048265	0.041978	0.040152	0.037338	0.046569	0.072285	0.032213	0.034502	0.030079	0.030059	0.054064	0.054229	0.0071029	0.010982	0.075356
LALDO	0	0	0.12484	0.062108	0	0	0	0	0	0	0	0	0	0	0	0	0	0	0	0	0	0	0	0	0	0	0	0	0	0	0	0	0	0	0	0	0	0	0	0	0	0	0	0	0	0	0	0	0
LCADi	8.3216	8.2427	44.1171	45.3838	0	0	57.4161	54.9423	5.9561	2.0795	70.2394	72.5272	109.603	0	12.8345	13.2532	0	4.5552	6.2591	6.2956	19.7084	19.0238	85.247	82.0121	140.273	105.873	0	0	122.739	16.6672	127.948	123.133	125.123	125.082	11.0702	95.5257	23.0207	123.902	10.6058	29.5856	73.7055	73.5067	98.0593	95.0758	7.2289	9.6972	0	0	31.8819
LCADi_D	0	0	6.5923	2.7585	0	0	0	0	0	0	0	0	0	0	0	0	0	0	0	0	0	0	0	0	0	0	0	0	0	0	0	0	0	0	0	0	0	0	0	0	0.6908	0.69011	0	0	0	0	0	0	0
LDH_D	0	0	13.0597	5.455	0	0	0	0	0	0	0	0	0	0	0	0	0	0	0	0	0	0	0.26979	0.78319	0	0	0	0	0	0	0	0	0	0	0	0	0	0	0	0	3.5429	3.5855	0	0	0	0	0	0	0
MDH	0	0	203.517	186.59	168.723	164.85	208.642	194.596	0	0	162.575	160.062	186.256	90.0088	0	0	0	0	0	0	0	0	191.277	191.151	177.416	168.234	74.711	72.5739	183.866	0	181.413	181.642	176.784	176.545	0	187.144	0	171.138	0	0	187.649	187.78	178.417	178.297	0	0	0	73.8191	0
MDHm	26.0919	25.8638	61.5319	100.525	165.063	167.228	0	0	37.3255	37.999	0	0	0	111.877	86.4259	48.9899	244.738	16.2093	48.8563	33.7221	34.7361	38.9188	39.5445	42.2231	0	16.282	107.711	105.787	12.837	55.8028	14.7549	17.7613	19.8507	20.12	46.6322	32.8552	65.8329	15.8253	151.868	44.9657	54.2035	52.5474	38.0433	39.9624	48.564	50.3164	261.082	138.594	32.0157
MMSAD3m	0.0013026	0.0013044	10.0465	0.3222	1.6341	1.6718	67.062	58.9526	0	1.15e-05	40.8277	41.0896	50.1537	0.30827	2.2652	1.4352	149.957	0.0016885	0.77703	0.78898	2.9329	2.7829	23.8218	22.8616	50.2554	28.8738	0.31976	0.32323	38.7255	0.0048201	44.3314	42.8758	42.0503	41.2689	1.5807	31.1131	2.5061	38.3029	0.0098739	3.3263	18.5995	18.6979	31.038	30.3051	1.309	1.2337	120.948	0.23671	0.44324
MMTSADm	2.6033	2.4485	0.19854	1.4296	1.6801	1.3638	1.2735	5.2621	3.6883	3.687	6.0059	5.7227	0.094855	4.9131	3.8337	3.793	2.3716	3.5861	2.2371	2.3041	4.7392	4.7485	2.279	2.2309	4.3549	4.297	3.5811	3.8531	5.1699	7.7277	3.4264	3.3947	3.7318	3.626	4.5207	2.7033	3.7049	3.741	4.1975	1.3524	2.0943	2.0697	2.7017	2.5371	2.1903	2.4546	2.5444	2.5503	2.5903
MTHFD2m	0	0	0	0	5.5596	6.276	0	0	0	0	0	0	0	12.0278	0	0	18.1352	0	0	0	0	0	0	0	0	0	9.9035	10.9407	0	0	0	0	0	0	0	0	0	0	0	0	0	0	0	0	0	0	16.0657	24.1343	0
OIVD1m	3.7431	3.7398	0.57343	2.2858	2.6968	1.9124	4.2762	8.2257	5.5354	5.5354	6.7036	7.6762	0	6.3168	5.9831	6.2452	3.5774	3.6415	3.0639	2.8579	8.9471	8.981	3.3295	2.7895	5.7693	6.1624	4.4307	4.4837	6.9591	7.5668	4.8939	3.9546	4.7991	5.6275	5.0151	4.2923	6.5354	6.116	4.4295	1.324	3.1214	2.5312	2.3339	2.1925	3.0056	3.3252	4.8591	0	3.6954
OIVD2m	2.6033	2.4485	0.19854	1.4296	1.6801	1.3638	1.2735	5.2621	3.6883	3.687	6.0059	5.7227	0.094855	4.9131	3.8337	3.793	2.3716	3.5861	2.2371	2.3041	4.7392	4.7485	2.279	2.2309	4.3549	4.297	3.5811	3.8531	5.1699	7.7277	3.4264	3.3947	3.7318	3.626	4.5207	2.7033	3.7049	3.741	4.1975	1.3524	2.0943	2.0697	2.7017	2.5371	2.1903	2.4546	2.5444	2.5503	2.5903
OIVD3m	4.8651	4.7652	0.73646	1.5281	1.3919	1.1369	6.9959	11.3189	7.9338	7.9138	6.1449	5.4081	0.99321	4.5776	4.7573	4.8017	2.9514	4.4935	2.1415	2.3659	7.5419	7.5218	2.1393	2.1107	4.6617	4.1944	5.0147	4.1346	5.2743	7.1492	2.9961	3.1546	3.0413	2.7034	6.4522	3.5358	4.7387	4.7	4.6362	3.0681	2.477	2.0848	1.5179	0.84829	2.1143	3.3954	4.5038	4.5607	2.8379
P5CDm	0	0	0	0	0	0	0	0	0	0	0	0	0	0	0	0	0	0	0	0	0	0	0	0	0	0	0	0	0	0	0	0	0	0	0	0	0	0	0	0	0	0	0	0	0	0	0	4.7079	0
PDHm	0	0	318.452	254.797	90.6962	98.6831	178.453	114.19	0	0	64.7844	67.6683	297.367	108.709	0	0	30.1184	0	0	0	0	0	269.184	269.743	219.721	183.266	7.4372	10.4871	226.892	0	246.319	248.132	232.89	233.728	0	264.548	0	218.113	0	0	271.337	272.082	247.112	247.241	0	0	49.3424	160.136	0
PEROXx	0.0098841	0.010247	0.016207	0.014749	0.0017023	0	0.18556	0.18772	0.021033	0.020841	0.043842	0.034084	0.081418	0.075776	0.0050285	0.010307	0.036424	0.038049	0.017565	0.016541	0.056456	0.059102	0.00093129	0	0.014279	0.0089594	0	0	0.029195	0.025379	0.034151	0.035368	0.023701	0.023597	0.033641	0.034028	0.0031918	0	0.018182	0.017553	0.034501	0.027844	0.035768	0.037136	0.052407	0.054925	0.025775	0.027391	0.01455
PGCD	0	0	43.0351	35.896	36.6207	36.9049	148.184	136.091	0	0	111.265	108.598	86.8492	0	0	0	121.979	0	0	0	3.5461	2.8307	45.1829	45.2529	51.7954	48.2352	0	0	42.9702	0	52.2162	53.6668	51.5509	52.1145	0	56.9484	4.762	69.673	0	1.5497	45.9291	47.2493	50.708	50.358	0	0	103.449	0	0
PHCDm	0	0	0	0	0	0	0	0	0	0.33673	0	0	0	0	0.49698	0	0.52131	0.54689	0.85213	0.60649	0	0	0	0	0	0	0	0	0	0.8494	0	0	0	0	0	0	0	0	0.44935	0.70711	0	0	0	0	0.43355	0.94061	0	0	0
PRO1xm	0.42784	0.35136	0	0	0	0	0	0	0.70559	0.70628	0	0	0	8.1337	0	0	16.7104	1.4301	0	0	0	0	0.21919	0.1481	0	0	5.1529	5.003	0	0	0.56018	0.18128	0	0	0	0	0	0	0.56844	0	0	0	0	0	0	0	16.175	22.7999	0
SBTD_D2	50.114	50.2423	34.0187	34.0405	51.3845	52.0357	301.507	307.027	62.7099	63.0838	266.141	264.728	118.985	136.245	134.391	129.506	35.2408	56.9633	103.779	98.9831	143.711	143.819	71.4562	72.1694	124.766	123.09	141.324	140.951	104.756	159.063	103.182	104.272	113.146	112.359	134.579	89.5264	197.433	130.817	190.645	156.345	64.1149	64.2145	99.3167	99.4182	129.302	132.771	22.6226	39.9474	81.6786
SSALxm	0	0	0	0	0	0	0	0	0	0	0	0	0	0	0	0	0	0	0	0	0	0	0	0	0	0	0	0	0	0	0	0	0	0	0	0	0	0	0	0	0	0	0	0	0.0034285	0.0037545	0	0	0
UDPGD	0	0	0	0	0.036133	0.041268	0	0	0.10557	0.10412	0	0	0	0	0	0	0	0	0	0	0.21286	0.21597	0	0	0.2602	0.26342	0.34197	0.39807	0	0	0.057086	0.08546	0.12869	0.087766	0.12487	0.052141	0	0	0.31861	0.31718	0.099037	0.099046	0	0	0.18993	0.22488	0	0	0
XYLTD_Dr	0.079195	0.078928	0.14973	0.1646	0	0	0	0.073585	0	0	0.015043	0.10266	0.27008	0.29162	0.20619	0.18244	0.058239	0.039735	0.0075169	0.032355	0	0	0.0183	0.05954	0	0	0.00019187	0	0.079437	0.10261	0	0	0	0	0	0	0.37636	0.30661	0	0.00037604	0	0	0.026212	0.007731	0	0	0.069072	0.072697	0.046141
[truncated: 71 more columns]

## Sheet: Table H
Table H: Flux Split for NADPH. Shown are fluxes for each of the reactions that produced NADPH (see the Methods section for the reactions that were excluded). Absolute values have been used to calculate the overall (production) flux for each of the metabolites. In the case of reversible reactions, fluxes in the consuming direction have been set to zero. Fluxes have been multiplied by the coefficie…
NADPH
	UACC_257	UACC_257_2	OVCAR_8	OVCAR_8_2	OVCAR_5	OVCAR_5_2	SF_295	SF_295_2	A549_ATCC	A549_ATCC_2	RXF_393	RXF_393_2	CAKI_1	CAKI_1_2	MDA_MB_435	MDA_MB_435_2	EKVX	EKVX_2	NCI_H23	NCI_H23_2	HCC_2998	HCC_2998_2	NCI_ADR_RES	NCI_ADR_RES_2	HT29	HT29_2	M14	M14_2	HCT_116	HCT_116_2	HOP_62	HOP_62_2	x786_O	x786_O_2	NCI_H322M	NCI_H322M_2	BT_549	BT_549_2	MALME_3M	MALME_3M_2	TK_10	TK_10_2	UO_31	UO_31_2	T_47D	T_47D_2	MCF7	MCF7_2	NCI_H460
ALR	0	0	31.588	13.1095	0	0	0	0	0	0	0	0	0	0	0	0	0	0	0	0	0	0	25.0328	25.9361	0	0	0	0	5.3441	0	1.4966	3.964	1.3381	1.4912	0	19.1481	0	2.2808	0	0	27.2284	27.709	15.4747	17.1862	0	0	0	0	0
C3STDH1Pr	0.022365	0.026339	0.1314	0.059963	0.10798	0.12961	0.69885	0.58717	0.099851	0.10222	0.3905	0.40286	0.53729	0	0.063604	0.061222	0.088549	0.087863	0.082925	0.082149	0.20606	0.20443	0.12215	0.10832	0.2982	0.29371	0	0	0.24971	0.25313	0.28475	0.2765	0.28334	0.28582	0.16006	0.18392	0.02686	0.019515	0.089342	0.16715	0.1235	0.11615	0.19898	0.19667	0.24561	0.24615	0.099951	0	0.11105
C4STMO2Pr	0.022365	0.026339	0.1314	0.059963	0.10798	0.12961	0.69885	0.58717	0.099851	0.10222	0.3905	0.40286	0.53729	0	0.063604	0.061222	0.088549	0.087863	0.082925	0.082149	0.20606	0.20443	0.12215	0.10832	0.2982	0.29371	0	0	0.24971	0.25313	0.28475	0.2765	0.28334	0.28582	0.16006	0.18392	0.02686	0.019515	0.089342	0.16715	0.1235	0.11615	0.19898	0.19667	0.24561	0.24615	0.099951	0	0.11105
DHCRD1	0.00013989	0.00013989	0.060734	0.00013989	0.00013989	0.012519	0.53259	0.3643	0.00013989	0.00013989	0.00013989	0.00013989	0.24162	0.00013989	0.00013989	0.00013989	131.138	0.00013989	0.00013989	0.00013989	0.00013989	0.00013989	0.00013989	0.00013989	0.00013989	0.00013989	0.00013989	0.00013989	0.00013989	0.00013989	0.00013989	0.00013989	0.00013989	0.00013989	0.00013989	0.020654	0.00013989	0.00013989	0.00013989	0.077603	0.00013989	0.00013989	0.00013989	0.00013989	0.00013989	0.00013989	107.697	0.00013989	0.00013989
FTHFDH	0	0	0	0	0	0	0	0	0	0	0	0	0	0	0	0	7.2404	0	0	0	0	0	0	0	0	0	15.651	19.7007	0	0	0	0	0	0	0	0	0	0	2.518	0	0	0	0	0	0	0	0.1513	0	0
G6PDH2rer	0.53377	0.53915	0.6497	0.23936	1.3219	1.389	5.5506	4.8647	0.74759	0.7012	2.9079	3.0724	3.2728	1.0223	1.5755	1.5142	5.1485	0.68757	1.1071	1.0847	2.3869	2.3247	0.98751	1.0593	1.731	1.6082	0.86684	0.83129	1.4084	1.9356	1.5236	1.5438	1.5718	1.5947	1.7404	1.3774	2.3993	1.6853	1.6293	2.3002	1.1577	1.2373	1.2624	1.2673	1.7788	1.7995	4.3938	1.0002	1.3304
GLUDym	4.4475	4.6784	105.532	82.3933	49.9798	49.7419	222.294	219.262	3.3029	2.206	190.174	190.504	162.394	0	12.8172	12.2702	0	2.7111	6.5709	6.4964	16.742	16.1007	137.093	135.369	186.53	156.347	0	0	174.529	12.4405	166.914	164.329	168.66	166.939	8.1309	145.614	16.3283	168.416	6.886	14.3414	125.144	125.318	147.941	146.887	7.0792	7.8398	0	0	13.7352
GULNDer	0	0	1.366	0	0	0	0	0	0	0	0	0	0	0	0	0	0	0	0	0	0	0	0	0	0	0	0	0	0	0	0	0	0	0	0	0	0	0	0	0	0	0	0	0	0	0	0	0	0
HSD11B1r	0.53377	0.53915	0.6497	0.23936	1.3219	1.389	5.5506	4.8647	0.74759	0.7012	2.9079	3.0724	3.2728	1.0223	1.5755	1.5142	5.1485	0.68757	1.1071	1.0847	2.3869	2.3247	0.98751	1.0593	1.731	1.6082	0.86684	0.83129	1.4084	1.9356	1.5236	1.5438	1.5718	1.5947	1.7404	1.3774	2.3993	1.6853	1.6293	2.3002	1.1577	1.2373	1.2624	1.2673	1.7788	1.7995	4.3938	1.0002	1.3304
HSD17B1	3.6644	3.6286	0	0.37025	8.4159	8.5194	30.4278	27.0274	3.9837	3.5652	16.8227	16.3167	14.8965	3.1828	10.9199	10.5244	39.3009	3.6639	7.1831	6.9695	14.9739	14.5088	1.5615	1.2922	7.8837	6.9916	6.7914	6.4009	6.1143	10.2171	6.4936	6.8201	6.9077	7.0414	10.7224	6.333	17.9044	12.4791	11.2476	15.058	0.65305	0.72398	4.6123	4.4028	9.3183	9.4732	33.0134	0.90707	8.3296
HSD3A2r	0.53377	0.53915	0	0.22836	1.3219	1.389	5.5506	4.8647	0.74759	0.7012	2.9079	3.0724	3.2728	0.36934	1.5755	1.5142	5.1485	0.68757	1.1071	1.0847	2.3869	2.3247	0.41327	0.38091	1.731	1.6082	0.86684	0.83129	1.4084	1.9356	1.5236	1.5438	1.5718	1.5947	1.7404	1.2094	2.3993	1.6853	1.6293	2.3002	0.41168	0.38717	1.0199	0.96951	1.7788	1.7995	4.3938	0.057797	1.3304
HSD3B7P	0.022202	0.026175	0.060549	0	0.10782	0.11501	0.077497	0.16215	0.099688	0.10206	0.39034	0.4027	0.2554	0.24708	0.063441	0.061058	0.088386	0.0877	0.082762	0.081986	0.2059	0.20426	0.12199	0.10816	0.29804	0.29354	0.071289	0.12457	0.24955	0.25296	0.28458	0.27634	0.28317	0.28566	0.15989	0.15982	0.026697	0.019352	0.089178	0.076609	0.12334	0.11599	0.19882	0.19651	0.24544	0.24599	0.099788	0.10053	0.11088
ICDHy	0	0	133.979	99.2382	0	0	56.7949	29.1202	0	0	0	0	93.0434	34.5825	0	0	0	0	0	0	0	0	96.9091	96.8786	47.5433	20.1258	0	0	64.1437	0	68.6704	69.3632	58.2191	59.8055	0	88.31	0	53.5566	0	0	94.208	94.9771	70.3347	70.7914	0	0	0	0	0
ICDHyrm	1.6244	1.6529	0.9893	38.9885	64.5348	64.363	0	0	9.9878	12.2411	0	0	0	44.1214	6.1281	5.6496	87.3342	8.0152	4.3727	4.315	0.92619	1.8959	0	0	0	11.1756	81.4083	82.409	0	5.4914	0	0	0	0	7.1892	0	0	0	0.3746	0	2.0384	0.41602	0	0	0	0	86.0014	67.7494	0
LALDD	14.9976	14.9774	0	0	27.6772	28.2841	64.4431	52.9127	17.4057	15.8178	26.7018	28.9177	42.0746	20.4405	37.659	36.4643	72.7699	15.7545	26.8688	25.9107	47.0448	46.4139	12.1117	11.7933	34.559	31.0158	26.7696	25.8048	28.503	44.1476	27.6224	27.5003	29.0543	29.0133	37.5799	21.2907	58.1267	35.6105	46.1153	51.7168	8.6453	8.8212	20.4895	20.1603	35.1289	36.46	58.73	14.1652	32.9281
ME2	0	0	201.563	156.327	18.8164	22.9691	632.098	624.403	0	0	543.212	533.934	364.206	13.0801	0	0	0	0	0	0	0	0	254.659	252.09	361.221	324.174	0	0	310.021	0	321.574	317.863	328.008	327.178	0	281.022	0	338.951	0	0	246.441	247.454	295.794	292.697	0	0	0	0	0
ME2m	5.789	5.4168	0	0	0	0	0	0	2.1345	2.3158	0	0	0	0	1.5913	2.9328	0	2.7932	1.6318	2.2116	9.7965	8.6751	0	0	0	0	0	0	0	13.9346	0	0	0	0	6.6017	0	21.6937	0	7.1056	12.0108	0	0	0	0	6.7348	9.8264	0	0	10.4885
MTHFD	11.2925	11.2955	0	0	4.536	5.003	0	0	11.8945	10.5536	0	0	0	15.2392	28.2546	27.2889	57.1562	9.965	20.5446	19.6378	30.1369	30.1217	0	0	0	0	25.7144	25.1167	0	32.5485	0	0	0	0	27.7866	0	43.5912	0	38.5747	38.6566	0	0	0	0	24.6542	26.771	44.0178	10.2673	24.4435
MTHFDm	7.6622	8.2945	71.0858	48.6402	31.2271	30.5749	240.795	230.75	10.5954	9.163	177.161	178.362	148.966	0	27.9163	25.9794	0	10.9997	13.6079	13.2394	39.7069	36.7153	92.6254	91.5179	139.603	114.95	0	1.533	125.022	24.7608	129.732	129.181	127.992	127.873	21.5583	114.096	36.121	129.531	16.8697	32.4812	90.2674	90.7989	109.042	108.572	17.2706	15.6683	0	0	27.3348
P45027A12m	0.00011061	0.026159	0.00011026	2.1198e-05	0.00034794	1.2351e-05	0.073785	0.15861	0.099403	0.10177	0	0.40222	0.25404	0	0.063339	0.060633	0.088333	0.087549	0.082361	0.081846	0	0.20385	0	0.10776	0.29775	0.29324	0	0.00010864	0.24921	9.3111e-05	0	0	0	0	0	0	0	0	0	0	0	0	0	0	0	0	0.099469	0	0
RDH1a	12.498	12.4811	2.8592	1.1619	23.0643	23.5701	53.7026	44.094	14.5048	13.1815	22.2515	24.0981	35.0621	17.0337	31.3825	30.3869	60.6416	13.1288	22.3907	21.5923	39.204	38.6783	10.138	9.9583	28.7992	25.8465	22.308	21.504	23.7525	36.7896	23.0186	22.9169	24.2119	24.1777	31.3166	17.7422	48.439	29.6754	38.4294	43.0973	7.91	8.0636	17.0746	16.8003	29.2741	30.3834	48.9417	11.8043	27.4401
RDH2a	12.498	12.4811	2.8592	1.1619	23.0643	23.5701	53.7026	44.094	14.5048	13.1815	22.2515	24.0981	35.0621	17.0337	31.3825	30.3869	60.6416	13.1288	22.3907	21.5923	39.204	38.6783	10.138	9.9583	28.7992	25.8465	22.308	21.504	23.7525	36.7896	23.0186	22.9169	24.2119	24.1777	31.3166	17.7422	48.439	29.6754	38.4294	43.0973	7.91	8.0636	17.0746	16.8003	29.2741	30.3834	48.9417	11.8043	27.4401
RDH3a	12.498	12.4811	2.8592	1.1619	23.0643	23.5701	53.7026	44.094	14.5048	13.1815	22.2515	24.0981	35.0621	17.0337	31.3825	30.3869	60.6416	13.1288	22.3907	21.5923	39.204	38.6783	10.138	9.9583	28.7992	25.8465	22.308	21.504	23.7525	36.7896	23.0186	22.9169	24.2119	24.1777	31.3166	17.7422	48.439	29.6754	38.4294	43.0973	7.91	8.0636	17.0746	16.8003	29.2741	30.3834	48.9417	11.8043	27.4401
SACCD4m	2.2145	2.2309	0	2.0485	2.0473	1.6104	0	2.7608	3.2466	3.3337	7.7142	7.4751	0	5.8977	5.2791	5.3436	3.2277	3.3104	3.4811	3.6557	6.7404	6.8011	3.9943	3.551	7.728	6.9097	4.0207	6.213	7.826	7.8104	5.5182	5.0562	5.499	5.5526	4.92	2.7466	5.2576	4.561	3.3523	0	2.907	3.3979	3.8078	4.0805	3.0983	3.6657	3.7107	3.7606	3.8513
THD1m	0	0	0	0	0	0	9.2627	0	0	0	0	0	0	0	0	0	0	0	0	0	0	0	0	0	0	0	0	0	0	0	0	0	0	0	0	0	0	0	0	0	0	0	0	0	0	0	0	0	0
[truncated: 71 more columns]

## Sheet: Table I
Table I: Flux Split for FADH2. Shown are fluxes for each of the reactions that produced FADH2 (see the Methods section for the reactions that were excluded). Absolute values have been used to calculate the overall (production) flux for each of the metabolites. In the case of reversible reactions, fluxes in the consuming direction have been set to zero. Fluxes have been multiplied by the coefficie…
FADH2
	'UACC_257'	'UACC_257_2'	'OVCAR_8'	'OVCAR_8_2'	'OVCAR_5'	'OVCAR_5_2'	'SF_295'	'SF_295_2'	'A549_ATCC'	'A549_ATCC_2'	'RXF_393'	'RXF_393_2'	'CAKI_1'	'CAKI_1_2'	'MDA_MB_435'	'MDA_MB_435_2'	'EKVX'	'EKVX_2'	'NCI_H23'	'NCI_H23_2'	'HCC_2998'	'HCC_2998_2'	'NCI_ADR_RES'	'NCI_ADR_RES_2'	'HT29'	'HT29_2'	'M14'	'M14_2'	'HCT_116'	'HCT_116_2'	'HOP_62'	'HOP_62_2'	'x786_O'	'x786_O_2'	'NCI_H322M'	'NCI_H322M_2'	'BT_549'	'BT_549_2'	'MALME_3M'	'MALME_3M_2'	'TK_10'	'TK_10_2'	'UO_31'	'UO_31_2'	'T_47D'	'T_47D_2'	'MCF7'	'MCF7_2'	'NCI_H460'
ACOAD10m	4.8651	4.7652	0.73646	1.5281	1.3919	1.1369	6.9959	11.3189	7.9338	7.9138	6.1449	5.4081	0.99321	4.5776	4.7573	4.8017	2.9514	4.4935	2.1415	2.3659	7.5419	7.5218	2.1393	2.1107	4.6617	4.1944	5.0147	4.1346	5.2743	7.1492	2.9961	3.1546	3.0413	2.7034	6.4522	3.5358	4.7387	4.7	4.6362	3.0681	2.477	2.0848	1.5179	0.84829	2.1143	3.3954	4.5038	4.5607	2.8379
ACOAD8m	3.7431	3.7398	0.57343	2.2858	2.6968	1.9124	4.2762	8.2257	5.5354	5.5354	6.7036	7.6762	0	6.3168	5.9831	6.2452	3.5774	3.6415	3.0639	2.8579	8.9471	8.981	3.3295	2.7895	5.7693	6.1624	4.4307	4.4837	6.9591	7.5668	4.8939	3.9546	4.7991	5.6275	5.0151	4.2923	6.5354	6.116	4.4295	1.324	3.1214	2.5312	2.3339	2.1925	3.0056	3.3252	4.8591	0	3.6954
ACOAD9m	2.6033	2.4485	0.19854	1.4296	1.6801	1.3638	1.2735	5.2621	3.6883	3.687	6.0059	5.7227	0.094855	4.9131	3.8337	3.793	2.3716	3.5861	2.2371	2.3041	4.7392	4.7485	2.279	2.2309	4.3549	4.297	3.5811	3.8531	5.1699	7.7277	3.4264	3.3947	3.7318	3.626	4.5207	2.7033	3.7049	3.741	4.1975	1.3524	2.0943	2.0697	2.7017	2.5371	2.1903	2.4546	2.5444	2.5503	2.5903
CHOLD2m	0.36548	0.34978	0	0.0058797	0.0099801	0	0.0075555	0	1.2109	1.1914	0	0	0	0	0	0	1.3154	2.0704	0	0	0.01777	0.011823	0.00088841	0.0085581	0.015829	0.030477	0.096886	0.065693	0.87119	1.4856	0.035517	0.032702	0.0131	0.014426	0.013808	0.018772	0.010759	0.0099421	0.68364	0.027003	0.0020786	0.029425	0.020845	0.033351	0.16717	0.16555	0.015849	0.01712	0.0197
DHCRD2	0	0	0	0	0	0	0	0	0	0	0	0	0	0	0	0	0.17688	0	0	0	0	0	0	0	0	0	0	0	0	0	0	0	0	0	0	0	0	0	0	0	0	0	0	0	0	0	0.19942	0	0
DMGDHm	0.37048	0.35291	0.00061053	0	0	0	0	0.014755	1.2076	1.1873	0.014352	0.00942	0.0078869	0.013645	0.022112	0.015552	1.3172	2.0777	0.011042	0.0077969	0	0	0	0	0.0081298	0.0027654	0.0057593	0.0061659	0.79426	1.414	0.0030345	0.0020232	0.0019244	0	0	0	0	0	0.63729	0	0	0	0.00096255	0	0	0	0	0	0
FAOXC160	0	0	0	0	0	0	0	0	0	0	0	0	0	0	0	0	0	0	0	0	0	0	0	0	0	0	0	0	0	0	0	0	0	0	0	0	0	0	0	24.3574	0	0	0	0	0	0	0	0	23.7858
FAOXC16080m	0	0	0	0	0	0	0	0	0	0	0	0	0	0	0	0	0	0	0	0	0	0	0	0	0	0	0	0	0	0	0	0	0	0	0	0	0	0	0.21232	6.9592	0	0	0	0	0	0	0	0	6.7959
FAOXC161802m	0	0	0	0	0	0	0	0	0	0	0	0	0	0	0	0	0	0	0	0	0	0	0	0	0	0	31.8202	31.8247	0	0	0	0	0	0	0	0	0	0	0	0	0	0	0	0	0	0	0	0	0
FAOXC16180m	0	0	0	0	0	0	0	0	0	0	0	0	0	0	0	0	0	0	0	0	0	0	0	0	0	0	20.7093	18.4781	0	0	0	0	0	0	0	0	0	0	0	0	0	0	0	0	0	0	0	3.6513	0
FAOXC18480m	0	0	0	0	0	0	0	0	0	0	0	0	0	0	0	0	0	0	0	0	0	0	0	0	0	0	0	0	0	0	0	0	0	0	0	0	0	0	0	0	0	0	0	0	0	0	0	0	0
FAOXC80	0	0	0	0	0	0	0	0	0	0	0	0	0	0	0	0	0	0	0	0	0	0	0	0	0	0	52.5295	50.3028	0	0	0	0	0	0	0	0	0	0	0.15924	5.2194	0	0	0	0	0	0	0	3.6513	5.097
GLUTCOADHm	2.2234	2.2402	0.017237	2.0643	2.0511	1.6113	0.11195	2.8565	3.2693	3.3562	7.7647	7.5164	0.069789	5.9624	5.2859	5.3555	3.789	3.3485	3.4991	3.6727	6.7983	6.8623	3.9964	3.5532	7.7451	6.9215	4.0215	6.2159	7.857	7.8384	5.5572	5.0961	5.5267	5.5803	4.9564	2.7837	5.2588	4.5599	3.3703	0.017295	2.9435	3.4267	3.8428	4.1177	3.1509	3.7214	4.2197	3.7844	3.8676
PROD2	0.022476	0.052498	0.13152	0.059984	0.10833	0.12963	0.77263	0.74578	0.19925	0.204	0.3905	0.80509	0.79133	0	0.12694	0.12185	0	0.17541	0.16529	0.164	0.20606	0.40828	0.12215	0.21608	0.59595	0.58694	0	0.00010864	0.49892	0.25322	0.28475	0.2765	0.28334	0.28582	0.16006	0.18392	0.02686	0.019515	0.089342	0.16715	0.1235	0.11615	0.19898	0.19667	0.24561	0.24615	0	0	0.11105
SARDHm	1.7692	1.7352	0.00061053	0	0	0	0	0.014755	4.0786	4.0276	0.014352	0.00942	0.0078869	2.3291	0.022112	0.015552	4.2098	5.7089	0.011042	0.0077969	0	0	0	0	0.0081298	0.0027654	0.0057593	1.3416	4.6635	5.9217	0.0030345	0.0020232	0.0019244	0	0	0	0	0	2.223	0	0	0	0.00096255	0	0	0	0	1.5454	0
SUCD1m	7.4827	7.2343	466.845	443.673	353.228	355.666	707.917	694.791	13.6797	15.8772	645.353	642.861	549.402	216.563	8.5982	8.5932	204.833	11.814	4.4273	4.7198	12.4418	12.4207	485.683	485.663	532.347	509.093	182.651	178.679	507.286	16.7432	518.233	517.72	525.05	524.248	10.9801	501.679	8.4865	526.493	8.957	4.5253	488.526	488.018	512.78	511.487	4.614	6.185	203.946	212.559	5.5047
[truncated: 71 more columns]

[truncated: 13 more sheets: Table J, Table K, Table L, Table M, Table N, Table O, Table P, Table Q, Table R, Table S, Table T, Table U, Table V]
